# Supplementary material for: Dimethyl 4-(4-ethoxy­phen­yl)-2,6-dimethyl-1,4-dihydro­pyridine-3,5-dicarboxyl­ate
Source: Acta Crystallogr Sect E Struct Rep Online. 2009 Aug 26;65(Pt 9):o2255–6. doi: 10.1107/S1600536809033364 (PMC2969859; doi:10.1107/S1600536809033364)
Supplement: Supplementary file 2 [file e-65-o2255-Isup2.hkl]

# 
# h,k,l, Fc-squared, Fo-squared, sigma(Fo-squared) and status flag 
# 
data_I
_shelx_title ' pr36_0m in P-1  (100K)' 
_shelx_refln_list_code          4 
_shelx_F_calc_maximum      142.96 
_exptl_crystal_F_000       368.00 
_reflns_d_resolution_high  0.7330 
 
loop_ 
 _symmetry_equiv_pos_as_xyz 
 'x, y, z' 
 '-x, -y, -z' 
 
_cell_length_a     7.4108 
_cell_length_b     9.7459 
_cell_length_c    12.3359 
_cell_angle_alpha  87.412 
_cell_angle_beta   86.244 
_cell_angle_gamma  76.402 
 
_shelx_F_squared_multiplier     1.000 
 
loop_ 
 _refln_index_h 
 _refln_index_k 
 _refln_index_l 
 _refln_F_squared_calc 
 _refln_F_squared_meas 
 _refln_F_squared_sigma 
 _refln_observed_status 
   1   0   0     1920.75     1895.09     26.24 o 
   2   0   0     2955.89     2902.00     36.89 o 
   3   0   0      332.95      335.50      4.27 o 
   4   0   0      215.23      231.23      3.58 o 
   5   0   0      282.08      312.52      3.76 o 
   6   0   0      208.27      219.35      3.18 o 
   7   0   0       53.16       50.03      1.81 o 
   8   0   0       30.35       32.92      1.92 o 
   9   0   0        5.03        6.10      0.74 o 
  -9   1   0      167.72      174.13      4.75 o 
  -8   1   0       46.18       53.19      1.60 o 
  -7   1   0      123.43      126.71      2.44 o 
  -6   1   0      674.71      672.25      8.43 o 
  -5   1   0     1078.23     1041.46      9.54 o 
  -4   1   0       73.61       72.77      1.26 o 
  -3   1   0      162.80      191.76      2.28 o 
  -2   1   0      569.86      582.04      4.76 o 
  -1   1   0      249.29      253.23      2.20 o 
   0   1   0        1.47       -0.31      0.16 o 
   1   1   0      814.05      832.04      9.19 o 
   2   1   0      271.74      265.64      3.27 o 
   3   1   0        4.03        0.55      0.27 o 
   4   1   0        4.91        5.95      0.51 o 
   5   1   0       63.91       59.46      1.52 o 
   6   1   0      262.37      267.43      3.18 o 
   7   1   0        8.07        9.26      1.03 o 
   8   1   0       19.40       25.01      4.07 o 
   9   1   0        4.68        3.86      0.61 o 
  -9   2   0        0.32       -0.30      0.56 o 
  -8   2   0       19.53       17.64      1.27 o 
  -7   2   0        1.38        1.28      0.51 o 
  -6   2   0        6.31        6.93      0.85 o 
  -5   2   0      130.33      118.16      1.88 o 
  -4   2   0       30.47       33.37      0.77 o 
  -3   2   0        5.54        2.76      0.23 o 
  -2   2   0      529.13      545.02      4.65 o 
  -1   2   0      186.10      199.81      1.52 o 
   0   2   0     1038.60     1002.84      7.27 o 
   1   2   0     1129.98     1079.78      7.30 o 
   2   2   0     4553.57     4201.45     44.39 o 
   3   2   0       44.03       44.52      0.93 o 
   4   2   0        0.87        0.97      0.35 o 
   5   2   0       82.23       87.14      1.92 o 
   6   2   0       84.35       79.12      1.56 o 
   7   2   0       15.93       15.66      2.84 o 
   8   2   0       15.73       15.73      5.12 o 
   9   2   0        3.17        2.65      0.75 o 
  10   2   0        3.72        2.00      0.70 o 
  -9   3   0       51.97       57.85      1.96 o 
  -8   3   0       60.19       67.43      2.06 o 
  -7   3   0        0.13       -0.07      0.62 o 
  -6   3   0       72.60       75.07      1.90 o 
  -5   3   0       70.13       72.61      2.58 o 
  -4   3   0      126.42      112.59      1.37 o 
  -3   3   0      279.28      278.83      2.13 o 
  -2   3   0       20.24       21.87      0.50 o 
  -1   3   0      190.72      200.96      1.73 o 
   0   3   0      154.76      160.36      1.53 o 
   1   3   0       76.94       89.84      0.99 o 
   2   3   0      133.62      132.75      1.28 o 
   3   3   0      664.69      743.13      6.41 o 
   4   3   0      803.25      874.45      7.82 o 
   5   3   0        2.50        2.89      0.40 o 
   6   3   0      251.50      253.98      3.04 o 
   7   3   0        1.31        0.95      0.51 o 
   8   3   0       25.49       26.38      1.18 o 
   9   3   0       16.02       24.97      1.77 o 
  10   3   0       61.16       70.04      3.12 o 
  -8   4   0      205.59      215.55      4.43 o 
  -7   4   0       14.95       16.17      1.19 o 
  -6   4   0       14.39       15.14      1.07 o 
  -5   4   0       20.39       18.20      0.88 o 
  -4   4   0      113.96      130.82      1.79 o 
  -3   4   0        3.22        3.51      0.29 o 
  -2   4   0      843.84      854.84      5.50 o 
  -1   4   0        6.41       11.87      0.39 o 
   0   4   0      208.34      216.90      2.17 o 
   1   4   0       44.06       51.15      0.81 o 
   2   4   0       23.12       30.11      0.57 o 
   3   4   0     1411.75     1541.19     10.87 o 
   4   4   0      206.23      264.74      2.39 o 
   5   4   0       45.61       43.42      0.76 o 
   6   4   0      582.82      605.78     16.78 o 
   7   4   0      227.58      219.45      5.98 o 
   8   4   0       40.70       43.49      2.38 o 
   9   4   0        0.02        0.58      0.75 o 
  10   4   0        1.37        1.16      0.79 o 
  -8   5   0       43.55       42.35      1.86 o 
  -7   5   0        9.71        8.30      1.10 o 
  -6   5   0      113.31      115.92      2.76 o 
  -5   5   0       10.31        8.08      0.69 o 
  -4   5   0        9.37        6.85      0.57 o 
  -3   5   0       76.01       78.48      1.29 o 
  -2   5   0      866.85      899.39      5.92 o 
  -1   5   0      213.73      205.39      1.62 o 
   0   5   0        0.94        1.24      0.23 o 
   1   5   0      134.14      150.84      1.70 o 
   2   5   0       75.19       58.37      0.84 o 
   3   5   0      585.57      668.15      5.33 o 
   4   5   0        6.66        8.04      0.42 o 
   5   5   0      269.61      276.41      5.35 o 
   6   5   0      160.05      140.97      2.57 o 
   7   5   0        4.57        4.51      1.07 o 
   8   5   0       53.37       45.86      2.64 o 
   9   5   0        2.61        2.29      1.01 o 
  -7   6   0      164.58      174.72      3.63 o 
  -6   6   0       51.32       52.15      1.47 o 
  -5   6   0        0.22        0.57      0.49 o 
  -4   6   0      299.67      290.48      3.84 o 
  -3   6   0      102.17      102.61      1.92 o 
  -2   6   0       15.10       16.95      0.78 o 
  -1   6   0       92.27       99.85      1.15 o 
   0   6   0      179.94      197.43      1.70 o 
   1   6   0      427.60      446.05      3.48 o 
   2   6   0      118.25      118.43      1.32 o 
   3   6   0      140.37      130.06      1.34 o 
   4   6   0        4.26        3.13      0.55 o 
   5   6   0        0.11        0.06      0.44 o 
   6   6   0      162.82      145.56      3.67 o 
   7   6   0       39.91       37.15      2.57 o 
   8   6   0      286.03      278.81      8.21 o 
   9   6   0       21.44       16.99      2.02 o 
  -7   7   0       15.22       14.89      1.39 o 
  -6   7   0       32.30       28.23      1.32 o 
  -5   7   0        0.18        0.88      0.58 o 
  -4   7   0        0.06        0.29      0.52 o 
  -3   7   0       40.47       38.71      1.29 o 
  -2   7   0       84.27       88.99      1.58 o 
  -1   7   0       25.34       28.82      0.73 o 
   0   7   0        1.06        0.62      0.23 o 
   1   7   0     1110.23     1120.44      6.71 o 
   2   7   0        1.57        1.82      0.30 o 
   3   7   0       29.02       24.47      0.85 o 
   4   7   0       19.35       14.02      1.13 o 
   5   7   0        5.87       10.38      1.24 o 
   6   7   0        7.93        7.88      1.33 o 
   7   7   0       11.33        8.62      1.12 o 
   8   7   0        0.19        0.56      0.97 o 
   9   7   0      114.75      111.67      5.10 o 
  -6   8   0       11.21        9.67      1.40 o 
  -5   8   0       54.09       47.26      1.77 o 
  -4   8   0       54.57       52.19      1.75 o 
  -3   8   0      112.70      101.28      2.28 o 
  -2   8   0       15.22       13.46      0.95 o 
  -1   8   0       27.80       27.57      0.86 o 
   0   8   0       71.28       70.39      1.25 o 
   1   8   0        0.40        0.36      0.29 o 
   2   8   0        0.05       -0.10      0.39 o 
   3   8   0       49.16       41.90      1.33 o 
   4   8   0      102.20       85.77      3.29 o 
   5   8   0        0.47        0.06      0.65 o 
   6   8   0        9.48        6.82      3.16 o 
   7   8   0      125.40      125.51      3.90 o 
   8   8   0       30.33       32.03      1.70 o 
   9   8   0      130.01      144.82      6.28 o 
  -5   9   0        4.76        5.21      1.05 o 
  -4   9   0       19.66       17.51      1.52 o 
  -3   9   0       39.36       39.21      1.78 o 
  -2   9   0       67.86       67.86      1.90 o 
  -1   9   0      492.47      486.30      5.41 o 
   0   9   0      779.14      786.84      7.31 o 
   1   9   0       14.45       11.93      0.94 o 
   2   9   0       79.61       85.25      2.05 o 
   3   9   0      186.06      177.44      3.15 o 
   4   9   0       97.06      102.04      3.84 o 
   5   9   0      347.03      305.96      7.28 o 
   6   9   0       40.15       34.27      2.27 o 
   7   9   0       45.75       43.78      2.55 o 
   8   9   0       32.18       30.08      2.09 o 
  -4  10   0       34.19       33.51      1.86 o 
  -3  10   0       39.46       40.34      1.90 o 
  -2  10   0        5.54        4.49      0.96 o 
  -1  10   0      111.87      106.07      2.27 o 
   0  10   0        2.76        3.45      1.30 o 
   1  10   0       33.81       32.12      1.77 o 
   2  10   0      241.20      236.63      5.22 o 
   3  10   0       27.26       28.11      1.28 o 
   4  10   0      335.96      340.08      5.16 o 
   5  10   0       67.77       73.40      3.49 o 
   6  10   0        1.38        0.92      0.96 o 
   7  10   0        0.52        1.31      1.08 o 
   8  10   0        1.19        0.15      1.03 o 
  -3  11   0       17.14       17.48      2.55 o 
  -2  11   0       54.98       52.85      2.56 o 
  -1  11   0      390.40      398.07      6.36 o 
   0  11   0        0.13       -0.57      0.91 o 
   1  11   0        8.79        6.81      1.39 o 
   2  11   0        5.99        5.12      1.34 o 
   3  11   0       10.31        9.95      1.63 o 
   4  11   0       35.94       35.63      1.54 o 
   5  11   0       70.75       70.31      2.97 o 
   6  11   0        3.56        1.55      0.89 o 
   7  11   0        0.01        0.55      0.87 o 
  -2  12   0        7.88        5.42      2.16 o 
  -1  12   0       45.73       47.16      3.33 o 
   0  12   0        0.21        1.07      1.10 o 
   1  12   0        3.90        0.09      1.46 o 
   2  12   0       13.91       14.24      2.25 o 
   3  12   0       22.59       22.93      2.02 o 
   4  12   0       47.23       46.15      2.31 o 
   5  12   0      143.58      148.48      5.01 o 
   6  12   0       13.37       15.24      1.81 o 
   1  13   0       63.90       73.53      3.89 o 
   2  13   0       43.95       53.71      3.42 o 
   3  13   0      149.00      152.61      5.23 o 
   4  13   0       24.37       25.17      2.87 o 
  -4 -13   1      118.38      133.49      3.94 o 
  -3 -13   1        2.57        6.66      1.89 o 
  -2 -13   1       10.12        8.48      1.90 o 
  -1 -13   1        1.49       -0.75      1.53 o 
  -6 -12   1       64.96       72.40      3.23 o 
  -5 -12   1       19.97       17.94      1.99 o 
  -4 -12   1       74.23       77.07      4.81 o 
  -3 -12   1        4.54        4.62      1.44 o 
  -2 -12   1       99.84       98.27      4.18 o 
  -1 -12   1       59.88       55.37      8.30 o 
   0 -12   1       32.13       31.48      2.51 o 
   1 -12   1       85.47       93.85      4.36 o 
   2 -12   1        4.80        4.07      1.71 o 
  -7 -11   1      106.19      104.16      5.95 o 
  -6 -11   1      317.81      334.22      8.50 o 
  -5 -11   1       49.47       48.01      3.12 o 
  -4 -11   1       22.03       22.98      1.44 o 
  -3 -11   1       30.25       30.68      3.48 o 
  -2 -11   1        5.53        6.32      1.58 o 
  -1 -11   1        7.88        8.91      1.95 o 
   0 -11   1       44.34       46.56      2.14 o 
   1 -11   1      105.32      105.40      2.90 o 
   2 -11   1      288.33      285.51      4.89 o 
   3 -11   1        0.59        1.24      0.85 o 
  -8 -10   1      110.77      107.33      4.08 o 
  -7 -10   1        4.30        5.79      1.50 o 
  -6 -10   1      163.94      156.09     11.76 o 
  -5 -10   1       27.90       27.73      4.78 o 
  -4 -10   1      266.83      275.35      4.54 o 
  -3 -10   1        7.37        8.70      1.29 o 
  -2 -10   1        5.22        5.48      1.08 o 
  -1 -10   1        0.00        0.16      0.83 o 
   0 -10   1       39.44       42.46      1.96 o 
   1 -10   1        1.24        0.60      0.49 o 
   2 -10   1        0.05        0.43      0.65 o 
   3 -10   1       16.33       15.50      1.25 o 
   4 -10   1        8.46        7.60      1.05 o 
  -8  -9   1        4.48        5.59      1.31 o 
  -7  -9   1       17.42        9.86      3.64 o 
  -6  -9   1        6.20        4.17      1.19 o 
  -5  -9   1      312.37      285.65     10.61 o 
  -4  -9   1       16.97       17.71      1.59 o 
  -3  -9   1        1.85        2.19      0.73 o 
  -2  -9   1       62.46       55.25      2.14 o 
  -1  -9   1      133.94      128.38      2.56 o 
   0  -9   1      109.50      106.31      1.91 o 
   1  -9   1       16.53       16.36      0.85 o 
   2  -9   1       23.77       23.33      1.27 o 
   3  -9   1        2.04        2.52      0.69 o 
   4  -9   1       50.90       56.50      2.04 o 
   5  -9   1        1.13        1.55      0.83 o 
  -9  -8   1        0.08        1.23      1.16 o 
  -8  -8   1       27.45       30.20      1.87 o 
  -7  -8   1      232.22      216.09      5.48 o 
  -6  -8   1        9.27        5.99      1.24 o 
  -5  -8   1        6.89       15.05      1.59 o 
  -4  -8   1        0.56        1.46      1.18 o 
  -3  -8   1        2.74        2.84      0.60 o 
  -2  -8   1      165.03      165.57      2.38 o 
  -1  -8   1      278.59      292.81      2.70 o 
   0  -8   1      110.53      105.16      1.57 o 
   1  -8   1      312.70      310.99      3.15 o 
   2  -8   1      161.07      157.44      2.62 o 
   3  -8   1       17.08       15.19      1.06 o 
   4  -8   1       56.94       50.91      1.73 o 
   5  -8   1       35.58       34.76      1.83 o 
   6  -8   1       14.74       14.32      1.11 o 
  -9  -7   1        0.05       -0.64      0.90 o 
  -8  -7   1        2.69        2.12      1.10 o 
  -7  -7   1      210.13      197.93      4.78 o 
  -6  -7   1       94.04       82.39      2.97 o 
  -5  -7   1        7.24        6.30      1.07 o 
  -4  -7   1       90.73       91.92      2.61 o 
  -3  -7   1        7.25        6.15      0.50 o 
  -2  -7   1      513.36      506.26      3.77 o 
  -1  -7   1        9.45        9.06      0.48 o 
   0  -7   1        9.64       10.19      0.44 o 
   1  -7   1        4.86        5.66      0.41 o 
   2  -7   1       34.83       32.61      0.98 o 
   3  -7   1        0.42        0.88      0.41 o 
   4  -7   1       55.76       49.29      1.94 o 
   5  -7   1       95.73       87.90      2.13 o 
   6  -7   1      120.25      120.79      2.45 o 
   7  -7   1        0.11        1.44      0.73 o 
  -9  -6   1       79.66       83.80      4.26 o 
  -8  -6   1       34.44       29.09      2.47 o 
  -7  -6   1        8.59        5.80      0.85 o 
  -6  -6   1       14.42       18.94      2.41 o 
  -5  -6   1       15.74       16.43      2.05 o 
  -4  -6   1      227.26      261.82      3.59 o 
  -3  -6   1      143.53      132.39      1.41 o 
  -2  -6   1       26.17       26.69      0.61 o 
  -1  -6   1        3.94        3.93      0.34 o 
   0  -6   1        0.46        0.60      0.22 o 
   1  -6   1       34.54       29.32      0.59 o 
   2  -6   1      117.09      114.67      1.63 o 
   3  -6   1       78.68       77.28      1.54 o 
   4  -6   1       27.72       28.55      1.12 o 
   5  -6   1       87.90       90.78      2.51 o 
   6  -6   1        5.96        3.70      0.79 o 
   7  -6   1        2.90        4.69      1.28 o 
  -9  -5   1        3.75        4.18      1.22 o 
  -8  -5   1       27.33       28.81      2.20 o 
  -7  -5   1       51.02       50.67      2.77 o 
  -6  -5   1        1.48        0.54      0.53 o 
  -5  -5   1       13.84       15.14      0.84 o 
  -4  -5   1      162.33      179.12      2.43 o 
  -3  -5   1        1.94        0.78      0.17 o 
  -2  -5   1       64.46       62.68      0.86 o 
  -1  -5   1      146.37      146.01      1.79 o 
   0  -5   1        0.53        0.17      0.16 o 
   1  -5   1      439.11      467.17      3.04 o 
   2  -5   1     2095.70     2146.03     12.89 o 
   3  -5   1       11.57       15.10      0.62 o 
   4  -5   1        2.81        1.15      0.36 o 
   5  -5   1       59.92       53.49      1.50 o 
   6  -5   1      268.83      259.31      4.10 o 
   7  -5   1      214.31      222.49      3.93 o 
   8  -5   1       99.27      104.47      3.46 o 
 -10  -4   1       22.07       23.37      2.18 o 
  -9  -4   1        3.55        3.76      1.10 o 
  -8  -4   1      195.37      192.68      5.90 o 
  -7  -4   1      582.42      577.33     12.94 o 
  -6  -4   1      243.93      257.26     12.46 o 
  -5  -4   1       17.98       22.31      0.66 o 
  -4  -4   1      522.44      585.32      4.65 o 
  -3  -4   1       14.19       13.42      0.49 o 
  -2  -4   1     1440.37     1563.40     10.09 o 
  -1  -4   1      540.26      541.10      4.16 o 
   0  -4   1      505.05      523.03      4.08 o 
   1  -4   1      296.56      307.20      2.38 o 
   2  -4   1      211.59      223.87      1.95 o 
   3  -4   1     1336.56     1365.29      8.75 o 
   4  -4   1        0.00       -0.16      0.27 o 
   5  -4   1      337.93      355.07      5.41 o 
   6  -4   1       24.00       25.92      1.29 o 
   7  -4   1       86.41       79.21      2.60 o 
   8  -4   1        2.55        2.03      0.68 o 
 -10  -3   1        0.54        1.06      0.80 o 
  -9  -3   1        2.07        3.39      0.73 o 
  -8  -3   1      420.16      434.43     10.18 o 
  -7  -3   1       71.75       72.31      5.06 o 
  -6  -3   1      477.55      475.37      8.36 o 
  -5  -3   1        0.14        0.33      0.19 o 
  -4  -3   1       20.19       18.48      0.41 o 
  -3  -3   1     1258.79     1396.83     11.32 o 
  -2  -3   1      658.50      677.75      5.34 o 
  -1  -3   1       95.21       84.94      0.99 o 
   0  -3   1     1700.68     1641.89     11.61 o 
   1  -3   1       59.63       56.96      0.72 o 
   2  -3   1        0.09        0.49      0.16 o 
   3  -3   1       12.68       11.78      0.33 o 
   4  -3   1        0.05       -0.24      0.19 o 
   5  -3   1       74.22       66.33      1.66 o 
   6  -3   1       34.69       30.52      1.23 o 
   7  -3   1       47.52       51.34      1.77 o 
   8  -3   1       76.96       78.08      2.19 o 
   9  -3   1        0.72        1.06      0.84 o 
  -9  -2   1       17.77       18.47      1.64 o 
  -8  -2   1        0.91        1.21      0.63 o 
  -7  -2   1      264.11      275.50      6.55 o 
  -6  -2   1      218.47      219.54      3.70 o 
  -5  -2   1       13.34       14.09      1.65 o 
  -4  -2   1      750.61      760.07      8.53 o 
  -3  -2   1      239.73      246.48      2.72 o 
  -2  -2   1      222.33      208.35      2.40 o 
  -1  -2   1     2637.59     2555.65     18.76 o 
   0  -2   1      839.08      860.30      7.93 o 
   1  -2   1      865.66      858.84      6.02 o 
   2  -2   1       44.11       49.81      1.15 o 
   3  -2   1      122.40      117.66      1.38 o 
   4  -2   1       96.99      101.53      1.62 o 
   5  -2   1       18.99       19.86      0.72 o 
   6  -2   1      186.94      179.24      2.82 o 
   7  -2   1       93.14       98.08      3.20 o 
   8  -2   1       17.51       18.64      1.11 o 
   9  -2   1       30.90       30.53      1.35 o 
  -9  -1   1       23.99       28.66      1.42 o 
  -8  -1   1       31.79       33.59      3.41 o 
  -7  -1   1       35.02       31.78      3.87 o 
  -6  -1   1     1264.43     1253.72     15.05 o 
  -5  -1   1        0.09        0.07      0.41 o 
  -4  -1   1       33.17       33.44      1.11 o 
  -3  -1   1       91.23      104.80      1.78 o 
  -2  -1   1     1562.33     1527.45     16.35 o 
  -1  -1   1     1316.85     1265.49     10.05 o 
   0  -1   1      168.44      143.14      1.32 o 
   1  -1   1      262.59      241.91      2.01 o 
   2  -1   1       40.80       47.82      0.80 o 
   3  -1   1      514.57      552.94      5.41 o 
   4  -1   1      409.68      432.62      4.51 o 
   5  -1   1       20.44       16.79      0.99 o 
   6  -1   1     1753.35     1744.30     15.42 o 
   7  -1   1      142.33      143.26      3.36 o 
   8  -1   1        5.61        6.74      1.02 o 
   9  -1   1       25.05       26.49      1.18 o 
  -9   0   1       66.64       72.23      2.23 o 
  -8   0   1      133.09      137.85      2.95 o 
  -7   0   1      149.88      147.91      3.11 o 
  -6   0   1       97.22       92.78      1.49 o 
  -5   0   1      100.38      111.41      2.72 o 
  -4   0   1       23.10       24.97      1.00 o 
  -3   0   1       38.44       50.39      1.28 o 
  -2   0   1     2285.41     2287.88     22.08 o 
  -1   0   1        1.04        1.52      0.20 o 
   1   0   1      765.90      723.42      9.98 o 
   2   0   1        2.73        2.76      0.39 o 
   3   0   1     1695.82     1799.29     23.73 o 
   4   0   1     1362.44     1479.30     20.36 o 
   5   0   1       51.44       52.10      2.03 o 
   6   0   1      133.71      125.73      4.26 o 
   7   0   1      187.76      185.69      5.79 o 
   8   0   1        0.46        0.34      1.09 o 
   9   0   1       61.05       60.10      6.63 o 
  -9   1   1        5.35        7.17      0.98 o 
  -8   1   1       76.50       71.09      1.85 o 
  -7   1   1       91.62       96.25      1.99 o 
  -6   1   1        1.21        1.21      0.37 o 
  -5   1   1     1250.02     1279.70     11.51 o 
  -4   1   1      170.30      180.54      2.27 o 
  -3   1   1      938.43      951.49      8.17 o 
  -2   1   1      229.47      217.33      2.07 o 
  -1   1   1     1860.13     1781.31     11.99 o 
   0   1   1     1168.46     1122.42     23.97 o 
   1   1   1     4458.84     4333.36     54.27 o 
   2   1   1       53.39       41.15      1.11 o 
   3   1   1      547.20      585.29     11.81 o 
   4   1   1       98.61      113.55      5.08 o 
   5   1   1      433.68      429.09     13.43 o 
   6   1   1       52.58       41.36      3.96 o 
   7   1   1      136.42      121.27      4.35 o 
   8   1   1      194.13      223.00     10.30 o 
   9   1   1        0.03       -0.10      2.55 o 
  -9   2   1       13.96       13.90      1.27 o 
  -8   2   1       23.69       25.86      1.28 o 
  -7   2   1        2.64        2.41      0.59 o 
  -6   2   1      178.30      179.63      2.78 o 
  -5   2   1      235.54      263.55      3.31 o 
  -4   2   1        2.98        6.99      0.46 o 
  -3   2   1     2454.67     2578.60     17.20 o 
  -2   2   1      468.59      507.08      3.82 o 
  -1   2   1      246.06      242.39      1.81 o 
   0   2   1     1216.43     1249.29      9.25 o 
   1   2   1     3153.78     2919.60     19.07 o 
   2   2   1       45.22       49.60      0.88 o 
   3   2   1      358.07      349.05      4.30 o 
   4   2   1        1.69        0.19      0.24 o 
   5   2   1      203.23      208.95      2.71 o 
   6   2   1       48.98       56.70      1.18 o 
   7   2   1       71.49       73.54      1.84 o 
   8   2   1       12.56       13.96      3.18 o 
  -8   3   1       88.82       99.40      2.53 o 
  -7   3   1        6.42        4.71      0.73 o 
  -6   3   1      218.93      211.69      3.45 o 
  -5   3   1       49.96       58.08      1.19 o 
  -4   3   1       64.59       73.75      0.91 o 
  -3   3   1      540.17      602.02      3.89 o 
  -2   3   1     1254.68     1362.32     10.03 o 
  -1   3   1       68.56       69.19      0.80 o 
   0   3   1        1.66        1.63      0.20 o 
   1   3   1      387.15      410.06      2.94 o 
   2   3   1       33.64       33.11      0.63 o 
   3   3   1       97.37      102.11      1.18 o 
   4   3   1       37.43       61.21      1.00 o 
   5   3   1      260.12      237.67      3.18 o 
   6   3   1        9.32       12.70      0.68 o 
   7   3   1       23.32       22.68      1.18 o 
   8   3   1       32.82       31.63      1.63 o 
   9   3   1       18.98       21.47      1.52 o 
  10   3   1        5.38        3.66      0.92 o 
  -8   4   1      326.21      358.25      5.84 o 
  -7   4   1       47.86       51.62      2.43 o 
  -6   4   1        0.01       -0.06      0.51 o 
  -5   4   1       47.23       41.93      1.20 o 
  -4   4   1       59.29       70.87      1.24 o 
  -3   4   1       25.78       20.81      0.57 o 
  -2   4   1        6.04        6.85      0.32 o 
  -1   4   1      127.82      113.44      1.24 o 
   0   4   1        9.01       12.90      0.44 o 
   1   4   1     2312.67     2354.07     14.94 o 
   2   4   1      103.18      121.67      1.30 o 
   3   4   1      414.38      425.39      3.46 o 
   4   4   1      700.02      724.03      7.24 o 
   5   4   1      104.86      106.78      1.53 o 
   6   4   1      265.86      251.34      6.20 o 
   7   4   1      430.98      410.73      9.29 o 
   8   4   1       27.13       24.90      1.70 o 
   9   4   1       28.95       27.78      1.89 o 
  10   4   1       45.06       51.73      1.74 o 
  -8   5   1       32.60       36.38      1.89 o 
  -7   5   1       34.32       35.66      1.71 o 
  -6   5   1      176.35      175.48      3.51 o 
  -5   5   1        8.06        6.31      0.70 o 
  -4   5   1      227.48      212.73      3.03 o 
  -3   5   1      413.54      407.25      4.75 o 
  -2   5   1       57.58       56.17      0.94 o 
  -1   5   1       30.07       28.02      0.55 o 
   0   5   1       46.36       40.37      0.78 o 
   1   5   1      288.13      311.21      2.87 o 
   2   5   1      178.02      169.36      1.64 o 
   3   5   1      315.00      361.17      3.24 o 
   4   5   1        8.62        5.32      0.38 o 
   5   5   1       13.66       12.37      1.00 o 
   6   5   1        4.07        9.34      0.90 o 
   7   5   1        5.31        3.75      1.01 o 
   8   5   1       55.30       57.61      2.91 o 
   9   5   1        8.98        8.47      1.38 o 
  -7   6   1       28.51       30.69      2.04 o 
  -6   6   1      123.36      125.97      2.52 o 
  -5   6   1        0.22        0.37      0.51 o 
  -4   6   1       25.08       18.09      1.06 o 
  -3   6   1       42.94       40.17      1.19 o 
  -2   6   1       27.14       29.35      0.73 o 
  -1   6   1        7.97        9.68      0.41 o 
   0   6   1        7.13        9.10      0.39 o 
   1   6   1      336.73      374.10      3.05 o 
   2   6   1      162.48      167.36      1.62 o 
   3   6   1       14.37       18.27      0.50 o 
   4   6   1      442.21      448.73      4.54 o 
   5   6   1       49.41       57.93      1.71 o 
   6   6   1       16.98       13.00      1.15 o 
   7   6   1      661.56      591.65     13.79 o 
   8   6   1        1.36        1.35      0.88 o 
   9   6   1       10.20        8.51      1.53 o 
  -7   7   1       75.90       80.18      2.63 o 
  -6   7   1      159.45      159.18      3.21 o 
  -5   7   1        1.46        1.82      1.07 o 
  -4   7   1        7.27        3.11      0.67 o 
  -3   7   1       68.57       68.73      1.89 o 
  -2   7   1        4.43        4.99      0.40 o 
  -1   7   1       22.79       23.61      0.71 o 
   0   7   1        2.21        1.05      0.26 o 
   1   7   1      565.80      615.43      3.99 o 
   2   7   1      134.11      146.25      1.49 o 
   3   7   1      152.13      159.60      2.20 o 
   4   7   1       30.08       30.48      1.33 o 
   5   7   1       60.92       58.50      1.95 o 
   6   7   1        5.29        3.96      0.71 o 
   7   7   1        7.34        6.13      1.38 o 
   8   7   1        2.78        1.92      1.13 o 
   9   7   1        8.58       11.38      1.86 o 
  -6   8   1        0.23       -0.02      0.67 o 
  -5   8   1        8.04        7.64      0.95 o 
  -4   8   1        8.53        6.80      0.89 o 
  -3   8   1       50.87       49.17      1.64 o 
  -2   8   1       23.01       18.39      1.17 o 
  -1   8   1       33.68       33.69      1.17 o 
   0   8   1        3.20        2.40      0.39 o 
   1   8   1      142.75      143.48      1.74 o 
   2   8   1       31.38       33.48      1.15 o 
   3   8   1      122.90      117.27      1.70 o 
   4   8   1      159.22      140.65      4.90 o 
   5   8   1      113.21      115.85      3.81 o 
   6   8   1      114.66      105.27      3.57 o 
   7   8   1        0.07        0.12      0.86 o 
   8   8   1        3.64        2.48      1.29 o 
   9   8   1       29.65       32.64      3.49 o 
  -5   9   1       41.96       37.66      2.83 o 
  -4   9   1       57.12       55.85      2.25 o 
  -3   9   1        6.59        6.28      1.00 o 
  -2   9   1      124.09      112.53      2.77 o 
  -1   9   1       29.57       31.67      1.29 o 
   0   9   1        3.00        2.64      0.60 o 
   1   9   1      237.84      241.67      3.55 o 
   2   9   1       42.12       46.14      1.41 o 
   3   9   1       15.99       11.37      0.83 o 
   4   9   1        0.14        2.13      1.04 o 
   5   9   1      237.21      235.68     11.29 o 
   6   9   1      295.00      297.26      7.01 o 
   7   9   1        2.30        1.78      1.04 o 
   8   9   1       33.61       33.82      2.06 o 
  -4  10   1        4.68        3.30      1.76 o 
  -3  10   1       56.79       58.76      3.45 o 
  -2  10   1      150.87      150.33      3.29 o 
  -1  10   1       90.78       94.60      2.32 o 
   0  10   1      901.49      894.32     11.37 o 
   1  10   1      338.65      343.96      7.94 o 
   2  10   1       22.05       21.78      1.54 o 
   3  10   1       15.07       14.90      1.01 o 
   4  10   1       47.87       56.91      1.74 o 
   5  10   1      371.58      361.98      6.93 o 
   6  10   1        2.38        1.64      0.80 o 
   7  10   1        2.89        1.96      0.86 o 
   8  10   1        7.50        5.92      1.14 o 
  -3  11   1      103.02      112.25      3.12 o 
  -2  11   1        3.59        4.11      1.06 o 
  -1  11   1       30.20       31.40      1.82 o 
   0  11   1       39.55       44.02      2.14 o 
   1  11   1        0.19        0.74      1.10 o 
   2  11   1        2.70        1.05      1.14 o 
   3  11   1        4.11        3.63      1.05 o 
   4  11   1       11.71       10.71      1.02 o 
   5  11   1       15.46       16.19      1.70 o 
   6  11   1       15.19       11.79      1.96 o 
   7  11   1       10.39        9.65      1.65 o 
  -2  12   1       16.15       13.67      2.17 o 
  -1  12   1        0.41       -0.11      0.96 o 
   0  12   1        4.05        4.05      1.27 o 
   1  12   1       29.66       28.95      2.18 o 
   2  12   1       58.23       58.24      3.38 o 
   3  12   1        0.43       -0.39      0.98 o 
   4  12   1       33.78       35.47      2.04 o 
   5  12   1      156.11      186.08      5.17 o 
   6  12   1        7.13        5.34      1.40 o 
   1  13   1       21.33       26.11      6.89 o 
   2  13   1       16.96       14.45      2.24 o 
   3  13   1        3.64        6.78      1.63 o 
   4  13   1       48.99       48.19      3.62 o 
  -3 -13   2       17.08       20.78      2.38 o 
  -2 -13   2        4.64        2.69      1.87 o 
  -1 -13   2        3.69        3.79      3.73 o 
  -5 -12   2      243.63      225.35      7.24 o 
  -4 -12   2        6.57        5.46      2.04 o 
  -3 -12   2       48.87       53.30      2.82 o 
  -2 -12   2        4.41        3.56      1.38 o 
  -1 -12   2        0.02        0.76      1.42 o 
   0 -12   2      156.48      157.00     10.68 o 
   1 -12   2       42.82       50.67      5.54 o 
  -7 -11   2      138.02      151.79      5.46 o 
  -6 -11   2       45.38       41.06      3.05 o 
  -5 -11   2      179.14      186.90      6.09 o 
  -4 -11   2        1.07        1.18      1.00 o 
  -3 -11   2       69.45       69.97      2.90 o 
  -2 -11   2        3.02        3.76      1.28 o 
  -1 -11   2       21.03       19.49      2.12 o 
   0 -11   2       98.20       99.21      2.96 o 
   1 -11   2       78.12       77.52      3.17 o 
   2 -11   2       17.47       18.67      1.64 o 
   3 -11   2        3.35        2.76      0.84 o 
  -7 -10   2       26.66       23.39      2.30 o 
  -6 -10   2        7.83        9.43      1.72 o 
  -5 -10   2       49.11       46.95      2.93 o 
  -4 -10   2        8.33       11.07      1.09 o 
  -3 -10   2        0.12       -0.03      0.94 o 
  -2 -10   2       12.57       10.75      1.26 o 
  -1 -10   2        6.42        5.47      1.29 o 
   0 -10   2       13.85       17.00      1.26 o 
   1 -10   2       46.02       41.18      1.29 o 
   2 -10   2        5.45        4.14      1.32 o 
   3 -10   2        2.14        1.49      0.70 o 
   4 -10   2       18.52       18.11      1.30 o 
  -8  -9   2        1.95        2.34      1.10 o 
  -7  -9   2       21.19       24.19      2.13 o 
  -6  -9   2        8.87        7.75      1.45 o 
  -5  -9   2       48.03       47.43      2.75 o 
  -4  -9   2        1.17        1.63      0.67 o 
  -3  -9   2      325.44      304.16      4.91 o 
  -2  -9   2       65.98       64.61      2.29 o 
  -1  -9   2     1290.80     1278.10     16.60 o 
   0  -9   2       28.17       26.21      0.97 o 
   1  -9   2        5.16        3.37      0.58 o 
   2  -9   2      203.54      191.73      3.24 o 
   3  -9   2      103.56      100.65      2.82 o 
   4  -9   2       26.44       23.28      1.39 o 
   5  -9   2       62.68       60.35      2.07 o 
  -9  -8   2       49.41       36.83      3.40 o 
  -8  -8   2      122.05      119.54      3.69 o 
  -7  -8   2      141.06      153.15      4.56 o 
  -6  -8   2        1.31        0.64      0.82 o 
  -5  -8   2       33.19       32.56      2.14 o 
  -4  -8   2      159.35      146.11      2.99 o 
  -3  -8   2       34.38       32.73      2.00 o 
  -2  -8   2       25.93       28.57      0.97 o 
  -1  -8   2      142.96      140.70      1.91 o 
   0  -8   2        3.74        5.46      0.51 o 
   1  -8   2       94.30       91.92      1.45 o 
   2  -8   2       39.44       41.74      1.37 o 
   3  -8   2        0.39        0.67      0.50 o 
   4  -8   2        3.97        4.18      0.73 o 
   5  -8   2        7.52        5.81      0.87 o 
   6  -8   2       10.27       10.19      0.94 o 
  -9  -7   2        2.37        1.75      1.26 o 
  -8  -7   2        0.11        0.24      0.58 o 
  -7  -7   2       70.58       65.41      2.68 o 
  -6  -7   2       21.85       23.26      5.28 o 
  -5  -7   2      142.36      121.99      3.80 o 
  -4  -7   2       13.35        6.26      0.89 o 
  -3  -7   2        8.51       12.60      0.63 o 
  -2  -7   2      194.55      186.28      1.82 o 
  -1  -7   2      185.43      190.17      2.19 o 
   0  -7   2       62.45       65.89      0.98 o 
   1  -7   2       38.65       34.56      0.79 o 
   2  -7   2      240.88      232.67      3.12 o 
   3  -7   2       25.23       26.10      1.11 o 
   4  -7   2       36.37       30.47      1.24 o 
   5  -7   2        1.75        1.57      0.61 o 
   6  -7   2       26.25       29.12      1.22 o 
   7  -7   2        0.18        1.03      0.71 o 
  -9  -6   2       10.90       15.50      2.11 o 
  -8  -6   2       51.22       57.98      3.51 o 
  -7  -6   2        7.62        6.35      0.98 o 
  -6  -6   2        8.62       10.30      1.17 o 
  -5  -6   2        3.43        4.60      0.97 o 
  -4  -6   2      114.03      122.05      2.47 o 
  -3  -6   2        0.05        0.36      0.23 o 
  -2  -6   2        0.13        1.13      0.25 o 
  -1  -6   2      140.33      137.29      1.48 o 
   0  -6   2       40.70       56.07      0.90 o 
   1  -6   2       82.18       88.05      1.02 o 
   2  -6   2      146.38      141.87      2.39 o 
   3  -6   2       14.02       12.57      0.98 o 
   4  -6   2        8.18        5.43      0.64 o 
   5  -6   2       14.63       13.84      0.98 o 
   6  -6   2       35.88       34.30      1.61 o 
   7  -6   2        0.04        0.14      0.62 o 
  -9  -5   2       61.66       60.34      3.50 o 
  -8  -5   2        9.49        6.20      1.40 o 
  -7  -5   2      153.97      141.00      5.18 o 
  -6  -5   2       23.38       25.42      1.57 o 
  -5  -5   2       10.47        8.51      0.74 o 
  -4  -5   2      292.05      319.47      3.75 o 
  -3  -5   2      355.65      349.43      2.77 o 
  -2  -5   2       37.07       42.66      0.79 o 
  -1  -5   2       10.21       12.54      0.69 o 
   0  -5   2        0.12        0.23      0.19 o 
   1  -5   2       51.40       50.56      0.69 o 
   2  -5   2        5.86        7.41      0.42 o 
   3  -5   2      231.82      240.45      2.74 o 
   4  -5   2      149.72      136.97      2.66 o 
   5  -5   2      908.88      923.32      8.82 o 
   6  -5   2      421.84      412.58      6.06 o 
   7  -5   2       35.26       40.54      1.84 o 
   8  -5   2       47.18       55.66      2.07 o 
  -9  -4   2       46.54       46.96      2.89 o 
  -8  -4   2       45.84       49.13      2.86 o 
  -7  -4   2        3.90        4.14      1.30 o 
  -6  -4   2       10.83       11.95      0.71 o 
  -5  -4   2      155.70      163.14      2.50 o 
  -4  -4   2      880.12      951.12      7.61 o 
  -3  -4   2       12.61       10.88      0.48 o 
  -2  -4   2      952.50      946.63      6.70 o 
  -1  -4   2     1076.77     1065.41      7.57 o 
   0  -4   2       93.81       88.57      1.17 o 
   1  -4   2        2.88        1.01      0.19 o 
   2  -4   2      258.01      288.77      2.35 o 
   3  -4   2       11.67       13.22      0.46 o 
   4  -4   2        9.57        7.84      0.45 o 
   5  -4   2      418.82      408.97      5.13 o 
   6  -4   2       44.69       45.27      1.52 o 
   7  -4   2       79.63       77.21      2.22 o 
   8  -4   2        0.01        1.30      0.93 o 
  -9  -3   2        6.09        5.98      0.92 o 
  -8  -3   2       29.70       28.92      2.27 o 
  -7  -3   2      601.44      635.19     11.21 o 
  -6  -3   2      230.95      221.64      6.52 o 
  -5  -3   2      256.57      247.42      2.18 o 
  -4  -3   2      176.45      191.04      1.92 o 
  -3  -3   2        6.24        6.46      0.39 o 
  -2  -3   2      186.21      220.42      2.14 o 
  -1  -3   2      857.10      870.76      6.82 o 
   0  -3   2       20.77       26.04      0.55 o 
   1  -3   2        4.62        4.12      0.23 o 
   2  -3   2     1555.77     1606.50      9.96 o 
   3  -3   2      170.36      160.63      1.38 o 
   4  -3   2       26.83       27.90      0.65 o 
   5  -3   2      946.63      924.12      9.22 o 
   6  -3   2       92.75       91.34      1.96 o 
   7  -3   2       54.08       56.44      1.72 o 
   8  -3   2       27.15       27.97      1.49 o 
   9  -3   2       23.39       25.42      1.40 o 
  -9  -2   2        3.16        2.12      1.27 o 
  -8  -2   2       68.42       69.50      2.74 o 
  -7  -2   2      460.24      455.54      8.59 o 
  -6  -2   2       87.33       82.61      4.39 o 
  -5  -2   2      139.80      120.64      1.69 o 
  -4  -2   2        4.63        4.81      0.59 o 
  -3  -2   2        2.38        6.10      0.37 o 
  -2  -2   2      208.90      197.86      2.06 o 
  -1  -2   2     4191.82     4091.14     53.12 o 
   0  -2   2    20437.51    17960.73    309.24 o 
   1  -2   2       72.30       52.97      0.64 o 
   2  -2   2       95.75       95.73      0.93 o 
   3  -2   2        0.37        0.84      0.16 o 
   4  -2   2        0.41        0.60      0.23 o 
   5  -2   2        3.02        3.77      0.36 o 
   6  -2   2      108.71      105.25      1.88 o 
   7  -2   2       42.36       42.23      1.26 o 
   8  -2   2       95.43      101.33      2.22 o 
   9  -2   2       39.25       41.78      1.54 o 
  -9  -1   2        3.81        4.17      1.44 o 
  -8  -1   2      158.65      170.58      4.56 o 
  -7  -1   2        0.02       -0.25      0.43 o 
  -6  -1   2     2523.46     2433.07     35.48 o 
  -5  -1   2      534.60      493.55      5.93 o 
  -4  -1   2      526.73      524.53      5.10 o 
  -3  -1   2       73.80       71.72      1.28 o 
  -2  -1   2      156.13      175.68      1.97 o 
  -1  -1   2     1212.08     1158.39      8.18 o 
   0  -1   2     2691.29     2682.38     20.87 o 
   1  -1   2      290.12      302.59      2.29 o 
   2  -1   2      601.61      589.24      4.55 o 
   3  -1   2       25.12       23.50      0.52 o 
   4  -1   2       38.22       35.00      0.67 o 
   5  -1   2      148.09      140.41      2.15 o 
   6  -1   2      332.71      313.16      4.34 o 
   7  -1   2        2.91        2.32      0.65 o 
   8  -1   2       84.56       85.33      2.35 o 
   9  -1   2       35.66       34.64      2.71 o 
  -9   0   2       27.25       27.62      1.61 o 
  -8   0   2        0.68        0.70      0.67 o 
  -7   0   2        0.78        0.22      0.54 o 
  -6   0   2      168.19      163.70      3.44 o 
  -5   0   2       39.62       34.77      1.35 o 
  -4   0   2       37.52       33.43      0.80 o 
  -3   0   2      169.17      197.20      2.19 o 
  -2   0   2      760.11      757.64      6.47 o 
  -1   0   2     5305.87     5058.05     42.91 o 
   0   0   2        1.28        0.28      0.09 o 
   1   0   2       99.50       91.75      1.34 o 
   2   0   2     4445.42     4159.76     35.98 o 
   3   0   2       24.90       30.75      0.79 o 
   4   0   2        1.23        1.13      0.55 o 
   5   0   2      410.13      424.41      7.20 o 
   6   0   2       38.18       36.10      3.41 o 
   7   0   2       42.62       36.84      2.68 o 
   8   0   2       88.32       80.75      3.35 o 
   9   0   2        0.01       -0.51      2.67 o 
  -9   1   2       61.47       66.16      2.45 o 
  -8   1   2        1.14        0.85      0.67 o 
  -7   1   2        1.09        1.10      0.46 o 
  -6   1   2      172.20      183.30      3.08 o 
  -5   1   2       41.23       53.21      1.13 o 
  -4   1   2      144.15      145.94      2.05 o 
  -3   1   2       14.65       10.64      0.46 o 
  -2   1   2       64.86       67.88      0.85 o 
  -1   1   2     6980.78     6487.38     42.78 o 
   0   1   2      465.87      448.43      3.55 o 
   1   1   2     3627.44     3413.81     32.06 o 
   2   1   2       72.21       78.11      0.98 o 
   3   1   2     1469.12     1607.45     14.26 o 
   4   1   2       35.64       37.02      3.05 o 
   5   1   2       14.92       18.81      1.49 o 
   6   1   2        6.14        6.09      2.52 o 
   7   1   2      140.32      136.22      4.70 o 
   8   1   2       14.52       11.80      1.53 o 
   9   1   2        0.00       -2.17      1.15 o 
  -9   2   2       51.00       56.95      2.40 o 
  -8   2   2       27.57       30.38      1.43 o 
  -7   2   2        2.15        1.51      0.58 o 
  -6   2   2       56.04       62.04      1.68 o 
  -5   2   2       21.02       18.52      0.68 o 
  -4   2   2        0.63        0.43      0.15 o 
  -3   2   2      757.86      824.73      5.65 o 
  -2   2   2     2215.44     2353.78     15.80 o 
  -1   2   2      834.22      859.80      5.77 o 
   0   2   2       32.90       26.77      0.52 o 
   1   2   2     1031.84     1068.79      7.56 o 
   2   2   2      198.84      192.65      2.38 o 
   3   2   2      712.47      795.27      7.84 o 
   4   2   2      761.52      857.36      9.05 o 
   5   2   2        9.13        9.76      0.58 o 
   6   2   2        0.12        0.41      0.39 o 
   7   2   2      395.84      400.88      8.79 o 
   8   2   2        7.45        4.70      2.26 o 
  -8   3   2       13.02       13.49      1.16 o 
  -7   3   2        2.04        1.78      0.66 o 
  -6   3   2       14.39       12.32      1.36 o 
  -5   3   2       19.35       15.65      0.66 o 
  -4   3   2        7.80       10.33      0.45 o 
  -3   3   2        3.07        2.79      0.24 o 
  -2   3   2     1794.12     1937.05     12.00 o 
  -1   3   2        0.53        1.86      0.20 o 
   0   3   2      386.24      387.47      3.07 o 
   1   3   2      123.94      113.25      1.12 o 
   2   3   2       42.95       56.35      0.94 o 
   3   3   2        1.68        1.37      0.24 o 
   4   3   2        0.71        0.10      0.18 o 
   5   3   2       12.93       21.29      1.12 o 
   6   3   2      138.90      126.51      1.88 o 
   7   3   2       61.77       59.66      4.02 o 
   8   3   2       70.87       77.85      1.76 o 
   9   3   2       24.80       24.14      1.43 o 
  -8   4   2       44.22       48.21      2.00 o 
  -7   4   2        4.51        1.16      0.67 o 
  -6   4   2       11.92       10.25      1.06 o 
  -5   4   2       12.64       16.22      0.72 o 
  -4   4   2      254.23      234.09      3.22 o 
  -3   4   2       37.11       39.42      0.79 o 
  -2   4   2      111.96      115.53      1.28 o 
  -1   4   2       43.97       43.61      0.75 o 
   0   4   2      107.52      127.81      1.35 o 
   1   4   2      226.99      234.16      2.15 o 
   2   4   2        9.29       12.13      0.37 o 
   3   4   2      455.10      452.35      3.85 o 
   4   4   2        5.68        3.65      0.25 o 
   5   4   2      726.06      727.24      6.20 o 
   6   4   2        0.13       -0.35      0.47 o 
   7   4   2       46.67       48.94      2.19 o 
   8   4   2      147.71      144.37      3.11 o 
   9   4   2       60.98       56.42      1.79 o 
  10   4   2       69.88       71.78      3.06 o 
  -8   5   2       75.53       84.45      2.71 o 
  -7   5   2        9.82        9.45      1.16 o 
  -6   5   2       12.44        9.28      0.85 o 
  -5   5   2       94.91       77.62      1.89 o 
  -4   5   2       25.91       23.60      1.03 o 
  -3   5   2        8.21        9.18      0.59 o 
  -2   5   2        2.71        2.95      0.23 o 
  -1   5   2        2.23        2.04      0.23 o 
   0   5   2      563.50      598.90      4.17 o 
   1   5   2      681.17      670.21      4.89 o 
   2   5   2     1867.83     1999.58     11.60 o 
   3   5   2       11.14       10.98      0.45 o 
   4   5   2       55.71       62.11      1.09 o 
   5   5   2      407.76      391.91      6.95 o 
   6   5   2       21.41       19.04      1.62 o 
   7   5   2      646.81      587.78     13.02 o 
   8   5   2       30.57       23.80      1.32 o 
   9   5   2       60.89       50.66      3.80 o 
  -7   6   2      166.77      159.79      3.83 o 
  -6   6   2       23.92       24.55      1.26 o 
  -5   6   2      238.58      209.78      3.48 o 
  -4   6   2       26.70       27.90      1.27 o 
  -3   6   2       85.77       81.50      1.70 o 
  -2   6   2      155.17      150.40      1.56 o 
  -1   6   2       64.43       55.05      0.88 o 
   0   6   2        3.55        3.31      0.30 o 
   1   6   2      103.26      113.55      1.35 o 
   2   6   2      198.11      213.16      1.94 o 
   3   6   2       26.53       27.82      0.56 o 
   4   6   2       50.45       52.95      1.27 o 
   5   6   2      144.56      139.60      3.78 o 
   6   6   2       20.54       18.91      1.32 o 
   7   6   2       18.44       15.19      1.72 o 
   8   6   2        2.69        2.20      0.69 o 
   9   6   2        2.88        1.81      0.68 o 
  -6   7   2        4.11        1.66      0.74 o 
  -5   7   2        6.93        6.35      0.91 o 
  -4   7   2        4.65        1.75      0.67 o 
  -3   7   2      108.27      101.54      2.55 o 
  -2   7   2       46.08       45.24      0.95 o 
  -1   7   2      168.74      163.98      1.91 o 
   0   7   2       12.83       12.00      0.49 o 
   1   7   2        2.42        3.88      0.33 o 
   2   7   2        0.06        0.04      0.22 o 
   3   7   2        1.32        0.69      0.46 o 
   4   7   2       93.41       94.25      2.02 o 
   5   7   2       13.63       14.31      0.95 o 
   6   7   2       47.37       46.86      2.17 o 
   7   7   2       87.13       84.23      2.24 o 
   8   7   2        0.90        1.68      0.73 o 
   9   7   2      148.61      150.78      4.19 o 
  -6   8   2      141.76      146.87      3.31 o 
  -5   8   2       23.67       22.83      1.60 o 
  -4   8   2        0.39        0.10      0.84 o 
  -3   8   2        3.78        3.47      0.84 o 
  -2   8   2       32.14       28.37      1.08 o 
  -1   8   2      262.66      255.67      3.04 o 
   0   8   2       17.45       16.18      0.70 o 
   1   8   2       16.23       17.41      0.64 o 
   2   8   2       70.00       74.84      1.60 o 
   3   8   2        0.50        0.24      0.29 o 
   4   8   2     1024.73     1008.24     13.58 o 
   5   8   2       63.26       58.74      2.99 o 
   6   8   2       59.79       61.43      1.88 o 
   7   8   2        0.20        0.28      0.55 o 
   8   8   2      296.66      291.55     11.63 o 
   9   8   2        3.53        3.16      1.02 o 
  -5   9   2       10.20       10.20      1.20 o 
  -4   9   2       57.26       51.84      2.03 o 
  -3   9   2       78.43       79.55      2.37 o 
  -2   9   2      681.14      679.67      8.08 o 
  -1   9   2     1236.24     1238.77     10.51 o 
   0   9   2        2.36        1.90      0.57 o 
   1   9   2        3.70        2.02      0.73 o 
   2   9   2       35.57       34.16      1.83 o 
   3   9   2       89.91       88.60      2.21 o 
   4   9   2      244.23      219.72      4.80 o 
   5   9   2      211.13      194.51      4.47 o 
   6   9   2        8.58        8.23      1.12 o 
   7   9   2      106.36      107.60      4.23 o 
   8   9   2        3.74        6.45      1.00 o 
  -4  10   2       11.37       14.81      1.98 o 
  -3  10   2       11.20       13.31      1.35 o 
  -2  10   2       45.27       45.25      1.75 o 
  -1  10   2        0.00       -0.48      0.80 o 
   0  10   2        6.11        6.76      1.25 o 
   1  10   2       40.37       41.38      2.36 o 
   2  10   2       77.53       71.55      2.44 o 
   3  10   2        0.01        0.02      0.53 o 
   4  10   2      311.01      295.83      5.59 o 
   5  10   2      102.42       84.93      4.10 o 
   6  10   2       71.30       66.11      2.66 o 
   7  10   2        1.94        1.59      0.83 o 
   8  10   2        7.43        6.07      1.17 o 
  -3  11   2       29.33       31.33      3.05 o 
  -2  11   2       24.28       26.21      2.01 o 
  -1  11   2       35.03       35.58      3.15 o 
   0  11   2       26.45       24.29      2.41 o 
   1  11   2        8.16        9.45      1.48 o 
   2  11   2       36.08       37.16      2.01 o 
   3  11   2       64.51       65.97      2.32 o 
   4  11   2      181.86      176.17      4.09 o 
   5  11   2       69.80       74.12      3.01 o 
   6  11   2       11.93       16.33      1.71 o 
   7  11   2       46.10       49.72      2.51 o 
  -1  12   2        8.33        7.15      2.09 o 
   0  12   2        3.32        4.27      1.30 o 
   1  12   2        9.83        6.54      1.50 o 
   2  12   2       57.19       58.07      4.35 o 
   3  12   2        1.73        1.76      1.06 o 
   4  12   2       31.89       26.53      2.81 o 
   5  12   2       25.43       21.72      2.07 o 
   6  12   2        1.33       -0.11      0.92 o 
   1  13   2        1.72        0.75      1.59 o 
   2  13   2       59.78       65.99      3.73 o 
   3  13   2        3.22        5.26      1.82 o 
   4  13   2       10.41       10.79      2.41 o 
  -5 -12   3       14.12       17.78      2.59 o 
  -4 -12   3      252.62      280.25      5.91 o 
  -3 -12   3       52.34       54.67      2.91 o 
  -2 -12   3       57.07       61.97      2.92 o 
  -1 -12   3       16.70       18.46      2.22 o 
   0 -12   3        1.55        0.12      1.62 o 
   1 -12   3       78.68       85.74      3.84 o 
  -6 -11   3      114.62      121.77      7.72 o 
  -5 -11   3       11.70       12.30      2.04 o 
  -4 -11   3        2.20        0.52      1.02 o 
  -3 -11   3       76.52       76.32      3.06 o 
  -2 -11   3        2.99        2.38      1.25 o 
  -1 -11   3       26.87       24.30      2.24 o 
   0 -11   3        0.58        0.16      0.95 o 
   1 -11   3       36.80       39.35      1.76 o 
   2 -11   3        0.00       -0.75      0.64 o 
   3 -11   3       13.88       12.55      1.23 o 
  -7 -10   3        9.04        5.16      1.82 o 
  -6 -10   3        1.79        1.79      1.26 o 
  -5 -10   3       17.06       19.66      2.19 o 
  -4 -10   3        7.37        8.67      1.06 o 
  -3 -10   3        0.18       -0.65      0.91 o 
  -2 -10   3       17.48       16.07      1.48 o 
  -1 -10   3       46.76       43.43      2.40 o 
   0 -10   3        0.00       -0.03      0.87 o 
   1 -10   3        7.16        5.93      0.67 o 
   2 -10   3       44.92       41.70      1.67 o 
   3 -10   3       50.85       48.62      1.86 o 
   4 -10   3        2.27        1.97      0.80 o 
  -8  -9   3       64.26       70.54      2.68 o 
  -7  -9   3       77.97       86.38      3.72 o 
  -6  -9   3       40.15       35.46      2.56 o 
  -5  -9   3        2.73        4.06      1.21 o 
  -4  -9   3       63.13       60.90      2.16 o 
  -3  -9   3       23.36       24.13      1.43 o 
  -2  -9   3       18.85       18.71      1.29 o 
  -1  -9   3       55.36       51.86      2.34 o 
   0  -9   3        0.19        0.39      0.41 o 
   1  -9   3       68.95       64.34      1.48 o 
   2  -9   3       13.55       11.50      0.99 o 
   3  -9   3        5.14        4.72      0.77 o 
   4  -9   3        0.03        0.67      0.61 o 
   5  -9   3       22.86       20.47      1.32 o 
  -8  -8   3       59.14       49.11      2.52 o 
  -7  -8   3       14.90       16.09      1.75 o 
  -6  -8   3       69.75       53.64      2.72 o 
  -5  -8   3       25.64       23.46      1.99 o 
  -4  -8   3        0.77        1.55      0.43 o 
  -3  -8   3       68.69       61.36      1.76 o 
  -2  -8   3      599.89      597.49      5.65 o 
  -1  -8   3      478.10      483.05      4.01 o 
   0  -8   3      255.28      257.51      3.48 o 
   1  -8   3       83.29       80.83      1.41 o 
   2  -8   3      104.44       95.00      1.99 o 
   3  -8   3      328.04      312.45      4.10 o 
   4  -8   3       85.71       87.80      2.22 o 
   5  -8   3        2.73        3.04      0.89 o 
   6  -8   3       10.57       11.09      1.03 o 
  -9  -7   3        7.78        5.57      1.70 o 
  -8  -7   3       10.37       11.36      1.27 o 
  -7  -7   3       85.45       72.54      3.46 o 
  -6  -7   3       36.68       28.07      1.98 o 
  -5  -7   3       38.23       39.00      2.23 o 
  -4  -7   3      133.26      122.15      3.63 o 
  -3  -7   3       37.72       37.27      1.06 o 
  -2  -7   3        1.88        3.01      0.36 o 
  -1  -7   3      291.03      266.68      2.40 o 
   0  -7   3      333.50      327.47      3.15 o 
   1  -7   3        3.36        3.77      0.36 o 
   2  -7   3      436.02      430.70      5.02 o 
   3  -7   3       16.39       16.65      1.01 o 
   4  -7   3        5.81        6.75      0.84 o 
   5  -7   3       23.74       25.64      1.35 o 
   6  -7   3       12.42        9.96      1.14 o 
  -9  -6   3       22.56       25.30      2.62 o 
  -8  -6   3       45.75       41.08      3.05 o 
  -7  -6   3       61.00       63.62      2.52 o 
  -6  -6   3       42.66       40.68      2.38 o 
  -5  -6   3        0.66       -0.39      0.50 o 
  -4  -6   3      198.98      204.81      3.54 o 
  -3  -6   3      157.80      163.82      1.88 o 
  -2  -6   3       85.62      100.89      1.27 o 
  -1  -6   3      155.90      172.94      1.78 o 
   0  -6   3      172.69      170.79      1.71 o 
   1  -6   3       23.49       19.40      0.54 o 
   2  -6   3      518.32      521.89      4.63 o 
   3  -6   3      138.91      123.68      2.27 o 
   4  -6   3       82.72       85.64      1.92 o 
   5  -6   3      120.54      126.58      2.66 o 
   6  -6   3        2.41        2.80      0.78 o 
   7  -6   3       29.62       34.66      1.87 o 
  -9  -5   3        0.63       -0.71      0.74 o 
  -8  -5   3        5.22        7.94      1.61 o 
  -7  -5   3      143.03      142.86      6.96 o 
  -6  -5   3        4.53        4.58      1.10 o 
  -5  -5   3        8.46        6.03      0.82 o 
  -4  -5   3       64.09       74.64      1.58 o 
  -3  -5   3      119.39      124.58      1.39 o 
  -2  -5   3       86.57       83.15      1.11 o 
  -1  -5   3       47.03       37.56      0.81 o 
   0  -5   3      452.04      476.51      3.49 o 
   1  -5   3       86.58       98.46      1.06 o 
   2  -5   3      116.88      109.81      1.50 o 
   3  -5   3       58.04       56.62      1.29 o 
   4  -5   3      213.14      209.98      2.99 o 
   5  -5   3       36.32       35.33      1.28 o 
   6  -5   3        7.52        5.61      0.87 o 
   7  -5   3       48.92       50.54      2.00 o 
   8  -5   3       19.45       16.63      1.44 o 
  -9  -4   3        5.61        4.59      1.34 o 
  -8  -4   3        2.75        2.50      1.06 o 
  -7  -4   3       47.22       47.13      2.77 o 
  -6  -4   3      143.43      139.00      2.51 o 
  -5  -4   3       35.21       35.56      1.14 o 
  -4  -4   3      346.58      328.95      3.48 o 
  -3  -4   3       19.19       10.99      0.36 o 
  -2  -4   3      185.97      169.02      1.58 o 
  -1  -4   3      415.27      442.67      4.08 o 
   0  -4   3     1654.12     1786.05     12.21 o 
   1  -4   3       12.39       11.04      0.37 o 
   2  -4   3      587.48      613.60      4.24 o 
   3  -4   3       17.85       14.48      0.48 o 
   4  -4   3       11.68       11.22      0.50 o 
   5  -4   3       30.18       28.45      1.19 o 
   6  -4   3      146.66      147.30      3.01 o 
   7  -4   3       39.56       39.00      1.64 o 
   8  -4   3        0.96       -0.04      0.88 o 
  -9  -3   3       98.88       98.87      3.18 o 
  -8  -3   3       12.66       13.09      1.20 o 
  -7  -3   3        7.33        4.96      4.15 o 
  -6  -3   3      665.36      662.85      7.38 o 
  -5  -3   3       63.60       62.53      1.34 o 
  -4  -3   3       25.46       33.88      0.80 o 
  -3  -3   3      266.60      308.14      3.19 o 
  -2  -3   3      153.56      151.73      1.62 o 
  -1  -3   3        7.46        4.64      0.31 o 
   0  -3   3     1294.31     1309.89      9.47 o 
   1  -3   3      135.28      141.72      1.34 o 
   2  -3   3      292.31      299.57      2.28 o 
   3  -3   3      399.10      405.54      2.93 o 
   4  -3   3      484.67      469.84      3.41 o 
   5  -3   3      832.21      831.97      8.48 o 
   6  -3   3     1909.95     1913.09     18.92 o 
   7  -3   3        4.20        3.16      0.61 o 
   8  -3   3       84.15       90.37      3.18 o 
  -9  -2   3      129.64      136.52      4.53 o 
  -8  -2   3      155.89      168.99      9.22 o 
  -7  -2   3      733.17      757.94     13.22 o 
  -6  -2   3      187.29      191.43      4.66 o 
  -5  -2   3       15.59       13.61      0.44 o 
  -4  -2   3      357.17      376.15      3.24 o 
  -3  -2   3      938.02      947.28      7.05 o 
  -2  -2   3      489.25      507.17      4.24 o 
  -1  -2   3     1001.94      932.11      7.22 o 
   0  -2   3    12867.94    12141.06     87.35 o 
   1  -2   3      682.55      679.72      5.08 o 
   2  -2   3      931.19      933.40      5.76 o 
   3  -2   3       52.67       57.89      0.70 o 
   4  -2   3        3.73        1.98      0.28 o 
   5  -2   3       33.64       32.01      0.84 o 
   6  -2   3      247.13      250.31      3.35 o 
   7  -2   3      110.75      114.82      2.25 o 
   8  -2   3       16.82       16.28      1.03 o 
   9  -2   3       17.09       15.35      1.00 o 
  -9  -1   3       41.58       44.43      2.05 o 
  -8  -1   3        0.31       -0.70      0.61 o 
  -7  -1   3       23.18       24.90      1.72 o 
  -6  -1   3       42.99       39.19      1.89 o 
  -5  -1   3      768.21      801.02      6.65 o 
  -4  -1   3        0.41        0.55      0.18 o 
  -3  -1   3      781.29      791.97      6.02 o 
  -2  -1   3     1141.18     1141.57      8.32 o 
  -1  -1   3     1465.01     1451.56     12.46 o 
   0  -1   3        1.61        3.65      0.22 o 
   1  -1   3      403.88      412.61      3.04 o 
   2  -1   3      429.75      406.22      3.54 o 
   3  -1   3        0.67        1.70      0.18 o 
   4  -1   3       37.55       27.92      0.62 o 
   5  -1   3      252.29      246.68      2.67 o 
   6  -1   3       47.07       52.30      1.36 o 
   7  -1   3       86.83       87.44      2.31 o 
   8  -1   3       98.21      103.50      4.00 o 
   9  -1   3        2.27        1.09      1.25 o 
  -9   0   3        0.04        0.68      1.17 o 
  -8   0   3        1.62        0.29      0.87 o 
  -7   0   3       22.42       19.07      1.52 o 
  -6   0   3       93.46       90.58      2.25 o 
  -5   0   3        0.00        0.53      0.28 o 
  -4   0   3        0.05        0.45      0.17 o 
  -3   0   3      565.22      589.05      4.64 o 
  -2   0   3       74.00       80.52      1.09 o 
  -1   0   3      141.17      138.31      1.28 o 
   0   0   3      149.09      164.61      1.36 o 
   1   0   3      994.94      947.18      7.68 o 
   2   0   3      291.81      255.53      2.62 o 
   3   0   3       79.03       94.02      1.28 o 
   4   0   3       49.18       51.27      0.85 o 
   5   0   3      192.36      215.01      3.06 o 
   6   0   3       34.18       24.11      1.69 o 
   7   0   3       38.47       40.21      2.29 o 
   8   0   3       91.53       91.36      3.60 o 
   9   0   3        3.63        1.90      1.77 o 
  -9   1   3      108.93      118.11      3.98 o 
  -8   1   3       43.39       55.14      2.23 o 
  -7   1   3        3.58        1.83      0.67 o 
  -6   1   3       51.12       45.32      1.55 o 
  -5   1   3       12.74       13.12      0.47 o 
  -4   1   3      248.37      226.23      2.13 o 
  -3   1   3     3258.89     3485.47     25.53 o 
  -2   1   3     1695.87     1805.87     13.79 o 
  -1   1   3     5278.60     5084.90     33.42 o 
   0   1   3     1170.60     1102.45      9.69 o 
   1   1   3     1909.23     1911.32     13.95 o 
   2   1   3     1024.30     1071.21     10.28 o 
   3   1   3        2.75        2.95      0.26 o 
   4   1   3      298.75      356.96      3.29 o 
   5   1   3        1.14        2.09      0.25 o 
   6   1   3        6.11        9.19      2.12 o 
   7   1   3       61.06       59.12      2.99 o 
   8   1   3        6.23        5.36      1.16 o 
  -9   2   3       10.62       13.46      1.46 o 
  -8   2   3      401.56      441.87      6.10 o 
  -7   2   3       12.74       14.12      1.06 o 
  -6   2   3      157.60      164.65      2.93 o 
  -5   2   3       12.41       14.34      0.53 o 
  -4   2   3      658.82      728.67      4.94 o 
  -3   2   3        1.35        1.97      0.24 o 
  -2   2   3      126.89      138.56      1.52 o 
  -1   2   3     5533.23     5365.73     35.32 o 
   0   2   3     1312.45     1238.89      9.51 o 
   1   2   3      572.73      560.89      4.46 o 
   2   2   3       46.65       49.38      0.92 o 
   3   2   3      159.19      164.25      1.86 o 
   4   2   3       40.78       50.49      1.02 o 
   5   2   3        1.16        2.65      0.33 o 
   6   2   3       10.79        8.76      0.46 o 
   7   2   3        0.22        0.41      0.46 o 
   8   2   3       40.01       47.34      3.89 o 
  -8   3   3        2.13        1.72      0.83 o 
  -7   3   3        1.01        0.53      0.57 o 
  -6   3   3       72.91       63.89      2.28 o 
  -5   3   3       25.55       30.38      0.81 o 
  -4   3   3      278.27      281.95      2.76 o 
  -3   3   3      220.54      225.62      2.05 o 
  -2   3   3      442.67      471.83      3.27 o 
  -1   3   3       41.19       25.78      0.66 o 
   0   3   3        8.17        7.70      0.35 o 
   1   3   3       67.94       58.15      0.95 o 
   2   3   3      263.79      279.54      3.12 o 
   3   3   3        8.90        7.45      0.28 o 
   4   3   3        4.67        2.26      0.53 o 
   5   3   3       26.07       32.50      0.77 o 
   6   3   3      319.98      273.15      2.81 o 
   7   3   3       63.03       51.23      1.83 o 
   8   3   3        0.58        0.17      0.42 o 
  -8   4   3       21.50       17.86      1.79 o 
  -7   4   3       18.12       19.29      1.35 o 
  -6   4   3        0.02        0.73      0.45 o 
  -5   4   3       62.71       62.69      1.63 o 
  -4   4   3       45.57       38.10      1.25 o 
  -3   4   3       95.19       87.98      1.37 o 
  -2   4   3      196.00      223.91      1.86 o 
  -1   4   3        2.45        2.36      0.25 o 
   0   4   3      365.43      358.17      3.30 o 
   1   4   3     1709.23     1809.49     13.81 o 
   2   4   3       52.67       62.51      0.87 o 
   3   4   3      182.40      174.11      1.77 o 
   4   4   3       15.53       24.98      0.54 o 
   5   4   3       66.17       67.46      1.10 o 
   6   4   3      711.47      634.76      8.12 o 
   7   4   3      636.51      610.86     10.30 o 
   8   4   3        5.29        4.46      0.62 o 
   9   4   3        4.01        5.60      0.67 o 
  10   4   3       24.12       23.71      1.76 o 
  -7   5   3        9.12        6.31      1.20 o 
  -6   5   3       15.46       14.87      1.26 o 
  -5   5   3        2.66        1.23      0.54 o 
  -4   5   3        0.00        1.28      0.46 o 
  -3   5   3      104.23      117.35      2.06 o 
  -2   5   3       71.89       76.23      0.96 o 
  -1   5   3        1.82        0.36      0.21 o 
   0   5   3      195.44      212.43      1.97 o 
   1   5   3     1844.90     1936.53     12.56 o 
   2   5   3      610.39      649.51      4.47 o 
   3   5   3      597.81      575.16      4.94 o 
   4   5   3      329.56      316.69      3.24 o 
   5   5   3      259.33      237.91      4.31 o 
   6   5   3      522.78      503.79      8.27 o 
   7   5   3        9.65       11.88      1.60 o 
   8   5   3       39.58       40.80      5.03 o 
   9   5   3       27.61       24.40      1.39 o 
  -7   6   3        3.39        4.41      1.15 o 
  -6   6   3        2.88        2.57      0.88 o 
  -5   6   3        0.77        1.10      0.63 o 
  -4   6   3      310.48      289.49      4.60 o 
  -3   6   3       29.32       27.94      1.55 o 
  -2   6   3       45.07       46.15      0.94 o 
  -1   6   3      118.87      126.69      1.36 o 
   0   6   3        1.08        0.34      0.23 o 
   1   6   3       16.96       18.89      0.57 o 
   2   6   3      355.96      379.76      2.73 o 
   3   6   3       23.92       17.14      0.58 o 
   4   6   3       18.68       21.06      0.84 o 
   5   6   3      674.13      655.60      6.95 o 
   6   6   3      296.01      289.62      4.68 o 
   7   6   3      185.02      164.50      4.00 o 
   8   6   3        2.09        2.68      0.72 o 
   9   6   3       80.96       80.63      4.63 o 
  -6   7   3       36.52       34.15      1.76 o 
  -5   7   3       23.17       18.87      1.70 o 
  -4   7   3      105.01       93.16      3.01 o 
  -3   7   3        0.05        0.22      0.52 o 
  -2   7   3      649.64      632.99      5.70 o 
  -1   7   3      110.52      107.64      1.54 o 
   0   7   3       48.66       55.07      0.95 o 
   1   7   3      221.58      224.62      1.84 o 
   2   7   3        7.38        8.77      0.50 o 
   3   7   3      294.43      296.99      2.84 o 
   4   7   3        2.75        1.25      0.43 o 
   5   7   3      417.53      411.50      5.62 o 
   6   7   3      278.01      273.13      4.13 o 
   7   7   3        0.00        0.32      0.48 o 
   8   7   3        1.57        1.11      0.71 o 
   9   7   3        5.87        7.92      1.17 o 
  -6   8   3       23.04       24.28      1.68 o 
  -5   8   3       75.89       77.26      2.57 o 
  -4   8   3        0.09       -0.88      0.64 o 
  -3   8   3       20.47       20.58      1.44 o 
  -2   8   3       66.48       59.86      1.50 o 
  -1   8   3        0.29       -0.08      0.42 o 
   0   8   3      194.52      190.70      2.36 o 
   1   8   3       10.58       11.74      0.70 o 
   2   8   3        4.40        3.89      0.59 o 
   3   8   3       19.73       19.21      0.84 o 
   4   8   3      641.04      644.07      9.58 o 
   5   8   3      351.82      352.43      5.32 o 
   6   8   3       18.76       18.27      1.14 o 
   7   8   3       22.75       24.57      1.64 o 
   8   8   3        2.62        0.19      0.68 o 
   9   8   3        2.29        2.16      0.93 o 
  -5   9   3       13.53       14.79      1.42 o 
  -4   9   3        0.14        0.36      0.81 o 
  -3   9   3       27.87       32.43      1.83 o 
  -2   9   3       10.91       11.66      1.12 o 
  -1   9   3      261.84      253.18      3.39 o 
   0   9   3        2.42        1.31      0.63 o 
   1   9   3        2.69        2.62      0.70 o 
   2   9   3      120.90      123.02      2.29 o 
   3   9   3        3.51        2.38      0.58 o 
   4   9   3        9.94        7.49      1.12 o 
   5   9   3       88.08       81.02      2.79 o 
   6   9   3       27.98       27.68      1.92 o 
   7   9   3        1.38        1.43      0.62 o 
   8   9   3       80.71       86.69      2.57 o 
  -4  10   3        1.12        1.01      0.85 o 
  -3  10   3       27.22       25.17      1.65 o 
  -2  10   3       85.05       87.96      2.35 o 
  -1  10   3      244.83      251.65      4.76 o 
   0  10   3       18.57       19.13      1.53 o 
   1  10   3        1.97        2.64      1.18 o 
   2  10   3       72.72       65.38      2.39 o 
   3  10   3        0.09       -0.28      0.47 o 
   4  10   3       16.77       19.87      1.74 o 
   5  10   3      140.47      157.38      5.59 o 
   6  10   3       42.95       43.95      3.90 o 
   7  10   3       35.78       33.41      2.05 o 
   8  10   3       54.45       65.40      4.02 o 
  -3  11   3        1.71        0.80      0.88 o 
  -2  11   3       33.26       31.28      2.61 o 
  -1  11   3      659.88      681.58     10.80 o 
   0  11   3      234.19      240.40      4.91 o 
   1  11   3      133.03      127.43      3.90 o 
   2  11   3       15.17       13.14      2.12 o 
   3  11   3       15.66       13.59      1.60 o 
   4  11   3        0.94       -0.56      0.83 o 
   5  11   3       55.98       48.59      2.50 o 
   6  11   3       27.29       32.49      2.21 o 
   7  11   3        5.74        4.15      1.16 o 
  -1  12   3       16.22       16.36      2.07 o 
   0  12   3       56.62       59.89      2.67 o 
   1  12   3       34.26       34.47      2.37 o 
   2  12   3        8.22        9.21      1.61 o 
   3  12   3       13.70       11.07      1.38 o 
   4  12   3       20.45       16.86      2.45 o 
   5  12   3        0.21        0.88      0.90 o 
   6  12   3        7.06        6.72      1.43 o 
   1  13   3        2.13        2.93      2.28 o 
   2  13   3       45.48       50.94      6.47 o 
   3  13   3        2.52       -0.18      1.14 o 
  -5 -12   4        0.00        1.58      3.39 o 
  -4 -12   4       19.98       22.04      1.97 o 
  -3 -12   4        8.51       10.77      1.98 o 
  -2 -12   4        1.82       -0.53      1.47 o 
  -1 -12   4       16.69       15.78      1.80 o 
   0 -12   4      122.06      133.16      4.00 o 
   1 -12   4       94.19      106.46      4.23 o 
  -6 -11   4        8.41        6.81      4.64 o 
  -5 -11   4      205.18      209.72      5.40 o 
  -4 -11   4        6.40        4.22      1.24 o 
  -3 -11   4        2.72        3.00      1.25 o 
  -2 -11   4      110.88      108.48      9.20 o 
  -1 -11   4       41.92       38.58      2.25 o 
   0 -11   4        9.33        8.74      1.44 o 
   1 -11   4        1.85        2.38      1.01 o 
   2 -11   4       10.34        7.92      1.04 o 
  -7 -10   4      202.19      208.74      6.43 o 
  -6 -10   4        9.06       10.21      1.79 o 
  -5 -10   4       60.85       66.14      3.54 o 
  -4 -10   4       86.77       88.23      2.53 o 
  -3 -10   4        8.75        6.60      1.34 o 
  -2 -10   4       24.47       20.33      4.05 o 
  -1 -10   4       74.17       70.52      2.85 o 
   0 -10   4       32.24       32.48      1.46 o 
   1 -10   4        6.57        6.42      0.69 o 
   2 -10   4      136.02      138.68      2.91 o 
   3 -10   4        1.12        0.45      0.68 o 
   4 -10   4       46.31       51.02      2.01 o 
  -8  -9   4        7.08        6.90      1.47 o 
  -7  -9   4       46.50       43.15      2.86 o 
  -6  -9   4       13.99       12.05      1.76 o 
  -5  -9   4        5.58        6.55      1.48 o 
  -4  -9   4        5.17        4.49      0.85 o 
  -3  -9   4       34.27       35.80      1.67 o 
  -2  -9   4      121.05      119.66      3.06 o 
  -1  -9   4       16.25       14.59      2.10 o 
   0  -9   4       87.04       87.41      1.97 o 
   1  -9   4        5.98        4.17      0.60 o 
   2  -9   4        0.07        0.37      0.60 o 
   3  -9   4        0.10        1.35      0.65 o 
   4  -9   4       28.92       30.13      1.53 o 
   5  -9   4        6.46        4.59      0.86 o 
  -8  -8   4        3.88        1.77      1.06 o 
  -7  -8   4        9.98        5.76      1.30 o 
  -6  -8   4        3.29        2.10      0.94 o 
  -5  -8   4       16.58       17.62      1.83 o 
  -4  -8   4      258.26      261.37      4.18 o 
  -3  -8   4       91.00       90.84      2.54 o 
  -2  -8   4      287.86      276.54      4.75 o 
  -1  -8   4        0.56        0.03      0.44 o 
   0  -8   4        0.23       -0.17      0.32 o 
   1  -8   4      191.22      173.61      2.17 o 
   2  -8   4       64.24       61.49      2.22 o 
   3  -8   4        0.07        0.39      0.50 o 
   4  -8   4       22.71       21.29      1.32 o 
   5  -8   4        3.23        3.20      0.75 o 
   6  -8   4        0.00        0.26      0.58 o 
  -9  -7   4       20.17       27.49      3.11 o 
  -8  -7   4       21.22       22.43      2.70 o 
  -7  -7   4        7.58       10.18      1.21 o 
  -6  -7   4       94.22       86.83      3.65 o 
  -5  -7   4      127.24      113.53      3.89 o 
  -4  -7   4       98.11      103.06      3.17 o 
  -3  -7   4      165.27      158.47      2.56 o 
  -2  -7   4     1017.64     1009.30      8.45 o 
  -1  -7   4        6.81        7.61      0.47 o 
   0  -7   4      447.70      453.30      3.74 o 
   1  -7   4        3.67        3.10      0.36 o 
   2  -7   4      174.44      174.43      2.84 o 
   3  -7   4       23.53       17.41      1.11 o 
   4  -7   4      118.38      107.20      2.46 o 
   5  -7   4       91.93       94.26      2.22 o 
   6  -7   4       74.52       72.73      2.40 o 
  -9  -6   4        2.02       -0.09      0.99 o 
  -8  -6   4       15.12       15.14      1.29 o 
  -7  -6   4       85.26       82.04      3.72 o 
  -6  -6   4        8.02        9.79      2.14 o 
  -5  -6   4       11.65       16.31      1.29 o 
  -4  -6   4       52.87       52.07      1.84 o 
  -3  -6   4      126.75      142.25      1.88 o 
  -2  -6   4       21.02       20.60      0.62 o 
  -1  -6   4      602.78      596.54      4.02 o 
   0  -6   4      462.32      467.79      3.54 o 
   1  -6   4       20.60       21.49      0.66 o 
   2  -6   4       14.40       12.71      0.68 o 
   3  -6   4       55.41       54.10      1.47 o 
   4  -6   4        3.80        4.16      0.64 o 
   5  -6   4       30.44       28.53      1.69 o 
   6  -6   4       25.90       25.73      1.82 o 
   7  -6   4       11.24       11.74      1.31 o 
  -9  -5   4        5.95        6.19      1.67 o 
  -8  -5   4      196.50      192.22      7.06 o 
  -7  -5   4      149.90      149.72      3.98 o 
  -6  -5   4      113.54      112.57      4.13 o 
  -5  -5   4      149.16      147.62      3.43 o 
  -4  -5   4       40.40       44.92      1.51 o 
  -3  -5   4       33.20       38.78      0.78 o 
  -2  -5   4      137.35      130.41      1.46 o 
  -1  -5   4      176.19      168.15      1.63 o 
   0  -5   4      362.47      342.62      2.73 o 
   1  -5   4       42.56       39.74      0.73 o 
   2  -5   4      194.88      195.59      2.17 o 
   3  -5   4        1.60        3.17      0.43 o 
   4  -5   4        4.15        5.70      0.67 o 
   5  -5   4       79.07       76.28      1.79 o 
   6  -5   4       11.94       12.47      1.14 o 
   7  -5   4      137.85      149.16      3.43 o 
  -9  -4   4        4.74        4.64      1.42 o 
  -8  -4   4        6.23        4.50      1.37 o 
  -7  -4   4       54.05       52.29      2.17 o 
  -6  -4   4       87.21       85.90      2.49 o 
  -5  -4   4       29.50       25.00      1.18 o 
  -4  -4   4       42.51       44.31      1.31 o 
  -3  -4   4       43.92       42.20      0.77 o 
  -2  -4   4      244.81      242.63      2.11 o 
  -1  -4   4     2630.56     2792.72     20.88 o 
   0  -4   4     1925.28     1956.43     13.68 o 
   1  -4   4      511.98      511.46      3.42 o 
   2  -4   4        1.37        3.20      0.29 o 
   3  -4   4        2.36        1.58      0.27 o 
   4  -4   4      965.29      967.38      7.66 o 
   5  -4   4      104.48      102.22      2.37 o 
   6  -4   4       31.87       34.20      1.49 o 
   7  -4   4       15.94       17.74      1.23 o 
   8  -4   4        0.94        0.78      0.69 o 
  -9  -3   4       15.48       16.53      1.53 o 
  -8  -3   4      168.53      173.47      5.38 o 
  -7  -3   4      116.05      117.67      3.03 o 
  -6  -3   4     1531.58     1531.31     14.69 o 
  -5  -3   4       70.42       80.04      1.70 o 
  -4  -3   4       78.50       78.46      1.29 o 
  -3  -3   4       80.42       81.25      1.12 o 
  -2  -3   4      312.90      325.57      2.76 o 
  -1  -3   4      720.52      723.35      5.99 o 
   0  -3   4     2158.85     2352.03     16.52 o 
   1  -3   4     1541.75     1674.79     10.29 o 
   2  -3   4      207.55      199.44      1.67 o 
   3  -3   4      269.00      241.41      1.93 o 
   4  -3   4      215.36      217.45      1.82 o 
   5  -3   4      153.88      146.34      2.49 o 
   6  -3   4        0.14       -0.04      0.40 o 
   7  -3   4        0.12        0.54      0.67 o 
   8  -3   4       10.84        9.77      0.93 o 
  -9  -2   4       82.62       82.66      4.01 o 
  -8  -2   4      322.90      342.42      8.08 o 
  -7  -2   4       30.60       35.24      2.14 o 
  -6  -2   4      134.17      125.48      2.83 o 
  -5  -2   4      142.93      144.28      3.49 o 
  -4  -2   4       38.60       43.44      0.95 o 
  -3  -2   4      179.39      191.12      2.04 o 
  -2  -2   4        9.96       12.46      0.38 o 
  -1  -2   4     1200.22     1216.05      8.40 o 
   0  -2   4      104.75      117.01      1.44 o 
   1  -2   4      471.04      507.21      3.63 o 
   2  -2   4       27.36       29.81      0.52 o 
   3  -2   4      454.11      507.51      3.26 o 
   4  -2   4       65.07       63.47      0.97 o 
   5  -2   4      169.72      170.87      2.38 o 
   6  -2   4       21.79       18.92      1.31 o 
   7  -2   4      105.93      105.44      2.83 o 
   8  -2   4        0.97        1.38      0.59 o 
   9  -2   4        0.34        1.07      0.57 o 
  -9  -1   4      202.27      201.11      4.73 o 
  -8  -1   4        1.92        1.16      0.89 o 
  -7  -1   4       72.09       75.49      3.07 o 
  -6  -1   4       84.23       84.00      1.73 o 
  -5  -1   4        9.75        7.67      0.65 o 
  -4  -1   4       48.50       59.10      0.98 o 
  -3  -1   4      189.14      208.70      2.16 o 
  -2  -1   4       36.05       39.85      0.67 o 
  -1  -1   4      400.76      417.55      3.62 o 
   0  -1   4      341.90      350.64      2.93 o 
   1  -1   4      214.45      188.56      1.83 o 
   2  -1   4        8.29        6.56      0.27 o 
   3  -1   4      400.46      454.63      3.28 o 
   4  -1   4      133.98      125.66      1.64 o 
   5  -1   4       78.39       74.81      1.24 o 
   6  -1   4        1.26        1.67      0.59 o 
   7  -1   4      268.97      262.02      4.63 o 
   8  -1   4        5.98        5.71      0.84 o 
   9  -1   4        0.99        2.73      1.26 o 
  -9   0   4       26.04       32.67      1.98 o 
  -8   0   4       73.12       78.42      2.70 o 
  -7   0   4      113.16      119.19      3.96 o 
  -6   0   4        2.70        2.22      0.40 o 
  -5   0   4      114.37      124.31      2.48 o 
  -4   0   4        9.87        9.99      0.50 o 
  -3   0   4     2179.79     2240.65     15.90 o 
  -2   0   4      492.16      521.18      3.97 o 
  -1   0   4      246.22      245.16      4.36 o 
   0   0   4      190.75      199.15      1.67 o 
   1   0   4      772.75      730.35      5.09 o 
   2   0   4      316.69      310.16      2.67 o 
   3   0   4      648.20      711.95      6.00 o 
   4   0   4      377.81      427.22      3.88 o 
   5   0   4        0.02       -0.15      0.21 o 
   6   0   4        2.59        1.88      0.36 o 
   7   0   4       22.25       26.49      1.19 o 
   8   0   4       16.48       15.88      1.79 o 
   9   0   4        1.07       -0.02      0.97 o 
  -9   1   4       16.38       16.95      1.62 o 
  -8   1   4      112.41      119.83      3.48 o 
  -7   1   4        8.59        7.59      1.04 o 
  -6   1   4       69.34       61.74      1.25 o 
  -5   1   4       38.36       36.15      0.89 o 
  -4   1   4        8.23        8.89      0.43 o 
  -3   1   4        1.48        2.70      0.29 o 
  -2   1   4       58.94       75.22      0.95 o 
  -1   1   4        1.74        1.35      0.18 o 
   0   1   4      350.56      344.43      2.63 o 
   1   1   4      186.72      171.75      1.71 o 
   2   1   4      121.58      126.54      1.44 o 
   3   1   4      218.20      233.66      2.28 o 
   4   1   4       10.20       14.56      0.39 o 
   5   1   4        8.23       12.53      0.49 o 
   6   1   4       13.19       11.89      0.74 o 
   7   1   4      288.40      277.69      7.20 o 
   8   1   4      112.83      115.80      4.63 o 
   9   1   4        8.36        6.61      2.40 o 
  -8   2   4      110.99      126.47      3.74 o 
  -7   2   4        2.31        4.52      0.84 o 
  -6   2   4       73.65       80.65      1.83 o 
  -5   2   4      169.39      168.39      2.37 o 
  -4   2   4       20.49       18.57      0.62 o 
  -3   2   4       95.84      120.83      1.44 o 
  -2   2   4     1432.20     1407.05      8.51 o 
  -1   2   4        9.72        5.24      0.36 o 
   0   2   4     3357.11     3500.56     27.94 o 
   1   2   4      435.13      403.90      3.46 o 
   2   2   4      206.43      237.35      2.63 o 
   3   2   4     2554.24     2727.47     20.77 o 
   4   2   4       50.40       49.46      0.96 o 
   5   2   4        3.47        5.99      0.33 o 
   6   2   4        1.54        0.13      0.26 o 
   7   2   4        0.53        0.52      0.29 o 
   8   2   4       75.36       68.31      4.75 o 
  -8   3   4       29.75       31.98      2.36 o 
  -7   3   4        0.53        0.59      0.70 o 
  -6   3   4        1.23        4.94      0.86 o 
  -5   3   4        7.57        3.21      0.60 o 
  -4   3   4        4.52        5.69      0.52 o 
  -3   3   4       47.70       39.28      0.83 o 
  -2   3   4       23.57       17.39      0.44 o 
  -1   3   4      324.97      339.91      2.74 o 
   0   3   4        7.06       15.20      0.48 o 
   1   3   4      711.18      742.27      5.50 o 
   2   3   4      831.72      863.43      6.34 o 
   3   3   4        8.67        9.23      0.63 o 
   4   3   4      111.01      117.48      1.45 o 
   5   3   4        5.58        7.61      0.45 o 
   6   3   4       14.33        9.78      1.00 o 
   7   3   4      107.38       92.49      1.91 o 
   8   3   4       33.60       28.22      1.05 o 
   9   3   4       14.94       13.09      1.08 o 
  -8   4   4        3.09        5.47      1.17 o 
  -7   4   4        0.01        0.39      0.67 o 
  -6   4   4       44.38       38.32      1.50 o 
  -5   4   4      244.18      190.99      3.36 o 
  -4   4   4       24.44       23.59      1.08 o 
  -3   4   4       45.65       46.95      1.24 o 
  -2   4   4        0.23       -0.26      0.16 o 
  -1   4   4      225.08      199.86      1.84 o 
   0   4   4       56.03       65.63      1.13 o 
   1   4   4        1.25        2.31      0.26 o 
   2   4   4       10.41       14.31      0.40 o 
   3   4   4        2.00        2.04      0.29 o 
   4   4   4      553.30      527.12      4.38 o 
   5   4   4      247.48      255.98      2.22 o 
   6   4   4        0.13        1.34      0.47 o 
   7   4   4      457.72      431.96      6.12 o 
   8   4   4       22.58       19.80      1.09 o 
   9   4   4       27.11       27.68      1.25 o 
  -7   5   4        6.86        4.76      1.90 o 
  -6   5   4       43.09       39.80      1.63 o 
  -5   5   4       28.04       29.91      1.46 o 
  -4   5   4       57.62       48.24      1.68 o 
  -3   5   4        1.11        1.40      0.45 o 
  -2   5   4        6.21        6.43      0.37 o 
  -1   5   4      155.22      150.31      1.55 o 
   0   5   4        0.68        0.19      0.21 o 
   1   5   4      248.25      274.63      2.20 o 
   2   5   4        0.43        1.61      0.22 o 
   3   5   4       29.89       24.70      0.80 o 
   4   5   4      496.04      484.09      4.30 o 
   5   5   4       13.59       15.44      0.75 o 
   6   5   4        4.33        4.05      0.62 o 
   7   5   4       10.79       12.76      1.05 o 
   8   5   4        3.52        3.14      1.34 o 
   9   5   4      342.09      380.66      6.74 o 
  -7   6   4       82.65       88.11      3.20 o 
  -6   6   4        0.80        0.12      0.70 o 
  -5   6   4       65.58       59.88      2.06 o 
  -4   6   4        0.49        0.06      0.56 o 
  -3   6   4       23.22       24.94      1.35 o 
  -2   6   4       75.97       69.21      1.17 o 
  -1   6   4        1.03        0.46      0.24 o 
   0   6   4      393.16      406.50      3.05 o 
   1   6   4     1048.29     1085.90      6.70 o 
   2   6   4       31.92       33.89      0.68 o 
   3   6   4      237.42      247.69      2.32 o 
   4   6   4      368.20      356.32      4.09 o 
   5   6   4       39.90       38.25      1.16 o 
   6   6   4      109.26      108.32      2.51 o 
   7   6   4       35.42       28.90      1.61 o 
   8   6   4      140.87      129.00      3.51 o 
   9   6   4        0.02        0.70      0.59 o 
  -6   7   4        4.90        5.39      1.04 o 
  -5   7   4       17.76       16.80      1.38 o 
  -4   7   4       54.88       54.67      2.06 o 
  -3   7   4       23.65       21.15      1.36 o 
  -2   7   4     1516.30     1490.51     11.08 o 
  -1   7   4      524.68      495.21      4.51 o 
   0   7   4       96.41      102.51      1.34 o 
   1   7   4        7.97       11.71      0.47 o 
   2   7   4      183.48      211.64      2.36 o 
   3   7   4      188.93      202.16      2.26 o 
   4   7   4      492.62      483.98      5.35 o 
   5   7   4        3.22        2.78      0.51 o 
   6   7   4      447.28      437.83      6.71 o 
   7   7   4       14.36       13.97      1.02 o 
   8   7   4       60.51       57.04      2.71 o 
   9   7   4        0.00       -0.14      0.56 o 
  -6   8   4       13.04       13.79      1.47 o 
  -5   8   4        1.25        0.60      0.83 o 
  -4   8   4       24.24       22.42      1.57 o 
  -3   8   4       48.31       43.33      1.92 o 
  -2   8   4      172.34      167.42      2.66 o 
  -1   8   4      502.26      501.95      4.90 o 
   0   8   4       35.11       32.41      1.21 o 
   1   8   4       57.33       60.36      2.10 o 
   2   8   4        0.09       -0.04      0.37 o 
   3   8   4        3.35        1.77      0.43 o 
   4   8   4       40.78       38.92      1.76 o 
   5   8   4       41.11       39.67      1.60 o 
   6   8   4       39.94       37.78      1.53 o 
   7   8   4        2.97        2.50      0.73 o 
   8   8   4       37.59       36.66      3.07 o 
   9   8   4       12.65       11.92      1.50 o 
  -5   9   4        0.46       -0.32      0.92 o 
  -4   9   4       59.81       58.74      2.69 o 
  -3   9   4       34.07       34.16      2.19 o 
  -2   9   4       87.80       85.60      2.20 o 
  -1   9   4       61.86       60.59      1.74 o 
   0   9   4       85.93       81.36      2.39 o 
   1   9   4       24.87       23.65      1.42 o 
   2   9   4        9.13        8.49      0.99 o 
   3   9   4       30.24       29.03      1.14 o 
   4   9   4       80.78       82.51      2.42 o 
   5   9   4       52.67       53.79      2.30 o 
   6   9   4       12.82       10.49      1.04 o 
   7   9   4       40.21       43.54      1.74 o 
   8   9   4       32.82       36.50      1.72 o 
  -4  10   4        2.80        2.41      1.00 o 
  -3  10   4        1.80        3.59      1.00 o 
  -2  10   4       10.61        9.50      1.07 o 
  -1  10   4        0.21        0.57      0.90 o 
   0  10   4       11.79       14.03      1.44 o 
   1  10   4        1.94        0.80      1.06 o 
   2  10   4      112.15       97.51      2.86 o 
   3  10   4        0.06        0.81      0.56 o 
   4  10   4        5.29        4.14      1.56 o 
   5  10   4       36.44       36.50      2.15 o 
   6  10   4       95.26       95.87      3.28 o 
   7  10   4       10.70       13.02      1.48 o 
   8  10   4       20.92       25.85      1.81 o 
  -3  11   4       75.75       81.28      3.25 o 
  -2  11   4      206.49      205.74      5.83 o 
  -1  11   4        1.08        1.11      1.01 o 
   0  11   4       62.33       63.50      2.57 o 
   1  11   4        0.42        0.48      1.21 o 
   2  11   4      160.72      146.94      3.72 o 
   3  11   4      106.28       95.39      3.13 o 
   4  11   4        0.04       -0.28      0.93 o 
   5  11   4        6.04        9.66      1.47 o 
   6  11   4      115.59      113.13      3.79 o 
   7  11   4        4.88        3.79      1.10 o 
  -1  12   4       35.09       34.07      2.06 o 
   0  12   4       14.71       12.37      2.17 o 
   1  12   4       27.43       28.48      2.22 o 
   2  12   4        6.06        5.29      1.48 o 
   3  12   4        3.21        0.86      1.29 o 
   4  12   4        7.07        3.33      1.80 o 
   5  12   4        0.03        0.17      0.84 o 
   6  12   4        0.98        1.32      1.04 o 
   2  13   4        0.44        2.33      1.71 o 
   3  13   4        0.60        0.84      1.35 o 
  -4 -12   5        9.44       10.09      1.75 o 
  -3 -12   5        0.03       -0.39      1.51 o 
  -2 -12   5        0.00        1.54      1.50 o 
  -1 -12   5        1.06        0.52      1.41 o 
   0 -12   5       32.71       32.00      2.19 o 
  -6 -11   5        0.07        0.18      2.57 o 
  -5 -11   5       13.69       21.21      2.66 o 
  -4 -11   5      187.91      209.12      4.93 o 
  -3 -11   5       52.10       47.93      2.61 o 
  -2 -11   5       37.92       43.06      5.13 o 
  -1 -11   5       44.85       43.06      2.42 o 
   0 -11   5        0.75        0.15      1.03 o 
   1 -11   5       52.51       62.20      2.21 o 
   2 -11   5       34.35       36.93      1.78 o 
  -7 -10   5       47.94       52.20      3.34 o 
  -6 -10   5        0.28        0.57      1.30 o 
  -5 -10   5       21.26       24.22      2.49 o 
  -4 -10   5       14.38       16.04      2.25 o 
  -3 -10   5        0.43        0.93      1.06 o 
  -2 -10   5       10.70       10.06      1.69 o 
  -1 -10   5       32.67       28.98      1.58 o 
   0 -10   5       28.35       25.39      1.65 o 
   1 -10   5        0.02        0.52      0.52 o 
   2 -10   5       27.50       25.11      1.49 o 
   3 -10   5        9.25        6.09      0.97 o 
  -7  -9   5        0.00        0.15      0.97 o 
  -6  -9   5        0.20        0.22      0.96 o 
  -5  -9   5        9.65        9.43      2.66 o 
  -4  -9   5       51.05       55.90      1.98 o 
  -3  -9   5       97.90       97.38      3.15 o 
  -2  -9   5        4.88        4.70      1.02 o 
  -1  -9   5        6.17        7.13      1.17 o 
   0  -9   5        6.63        4.42      0.67 o 
   1  -9   5       14.72       15.37      0.87 o 
   2  -9   5      139.28      133.29      2.75 o 
   3  -9   5       12.81       15.05      1.16 o 
   4  -9   5        0.00        0.54      0.64 o 
   5  -9   5       19.73       18.05      1.35 o 
  -8  -8   5      111.63      105.82      4.03 o 
  -7  -8   5        8.30        9.20      1.47 o 
  -6  -8   5        6.55        5.54      1.48 o 
  -5  -8   5        0.09       -0.44      0.78 o 
  -4  -8   5        0.54        0.19      0.58 o 
  -3  -8   5       11.82       10.79      1.11 o 
  -2  -8   5        0.00       -0.14      0.76 o 
  -1  -8   5       65.37       64.05      1.86 o 
   0  -8   5      149.40      149.81      2.26 o 
   1  -8   5        0.62        0.08      0.36 o 
   2  -8   5       27.63       35.36      1.53 o 
   3  -8   5        5.12        2.01      0.65 o 
   4  -8   5        1.01        1.07      0.61 o 
   5  -8   5        0.29       -0.08      0.59 o 
  -8  -7   5       10.55        9.07      1.44 o 
  -7  -7   5      320.89      295.28      5.78 o 
  -6  -7   5       61.89       55.21      2.84 o 
  -5  -7   5       41.08       35.00      2.30 o 
  -4  -7   5      437.16      442.35      4.50 o 
  -3  -7   5      153.31      159.05      3.13 o 
  -2  -7   5      919.12      915.16      8.37 o 
  -1  -7   5      420.05      413.82      4.11 o 
   0  -7   5        5.22        5.75      0.52 o 
   1  -7   5      152.54      137.24      1.84 o 
   2  -7   5      318.60      285.47      4.19 o 
   3  -7   5       33.39       33.06      1.45 o 
   4  -7   5        2.43        3.21      0.90 o 
   5  -7   5       70.43       69.36      2.54 o 
   6  -7   5       16.42       15.81      1.41 o 
  -9  -6   5       19.53       20.62      2.76 o 
  -8  -6   5        0.33        0.47      0.88 o 
  -7  -6   5       49.24       40.51      2.31 o 
  -6  -6   5       82.03       76.03      2.56 o 
  -5  -6   5       95.49       86.82      2.78 o 
  -4  -6   5       25.73       26.16      0.93 o 
  -3  -6   5       13.52       12.12      0.69 o 
  -2  -6   5       24.13       23.60      0.67 o 
  -1  -6   5      867.66      906.54      6.09 o 
   0  -6   5       83.31       84.20      1.16 o 
   1  -6   5      157.94      163.01      1.81 o 
   2  -6   5       47.27       45.98      1.25 o 
   3  -6   5       63.65       63.70      1.77 o 
   4  -6   5       14.81       12.37      1.20 o 
   5  -6   5       79.85       83.66      2.07 o 
   6  -6   5       16.60       15.82      1.34 o 
   7  -6   5        2.63        1.05      0.68 o 
  -9  -5   5       10.34       13.54      2.33 o 
  -8  -5   5       60.89       60.25      2.19 o 
  -7  -5   5       32.52       33.55      2.79 o 
  -6  -5   5      434.84      410.36      7.02 o 
  -5  -5   5       33.20       28.38      1.62 o 
  -4  -5   5       42.04       36.55      1.63 o 
  -3  -5   5        2.70        5.29      0.46 o 
  -2  -5   5       43.06       51.04      0.85 o 
  -1  -5   5       87.26       89.70      1.23 o 
   0  -5   5      124.55      133.63      1.45 o 
   1  -5   5        3.81        6.14      0.36 o 
   2  -5   5       11.60       17.55      0.71 o 
   3  -5   5       16.55       16.85      0.79 o 
   4  -5   5      106.42       93.53      2.05 o 
   5  -5   5      650.52      650.99      6.80 o 
   6  -5   5      346.76      340.78      5.07 o 
   7  -5   5        6.89        6.35      0.96 o 
  -9  -4   5       25.17       26.41      2.80 o 
  -8  -4   5       59.05       62.86      3.87 o 
  -7  -4   5       24.84       26.93      1.77 o 
  -6  -4   5        2.73        2.22      0.67 o 
  -5  -4   5       15.53       12.04      1.11 o 
  -4  -4   5       13.40        8.75      0.80 o 
  -3  -4   5       58.52       61.89      1.00 o 
  -2  -4   5      399.55      418.10      3.27 o 
  -1  -4   5       22.11       21.53      0.62 o 
   0  -4   5     3527.26     3514.43     20.11 o 
   1  -4   5        9.12       13.75      0.42 o 
   2  -4   5      644.75      621.38      4.72 o 
   3  -4   5      126.15      136.78      2.24 o 
   4  -4   5      113.22      108.67      1.67 o 
   5  -4   5       38.02       36.94      0.94 o 
   6  -4   5      210.52      209.90      3.56 o 
   7  -4   5       49.38       47.13      2.05 o 
   8  -4   5      179.68      187.17      3.74 o 
  -9  -3   5       24.58       27.09      1.97 o 
  -8  -3   5       69.62       72.20      2.61 o 
  -7  -3   5      347.90      355.20      5.21 o 
  -6  -3   5      270.81      262.06      4.22 o 
  -5  -3   5      731.18      700.56      8.56 o 
  -4  -3   5      112.85       99.86      1.73 o 
  -3  -3   5      457.07      453.70      3.48 o 
  -2  -3   5       19.19       21.97      0.54 o 
  -1  -3   5       99.76      116.44      1.75 o 
   0  -3   5      794.47      864.57      6.02 o 
   1  -3   5       31.53       38.34      0.65 o 
   2  -3   5        6.50        6.04      0.33 o 
   3  -3   5       41.35       40.09      0.72 o 
   4  -3   5      692.05      654.83      5.03 o 
   5  -3   5     1081.25     1046.07     10.37 o 
   6  -3   5       80.33       78.77      1.92 o 
   7  -3   5       37.92       38.75      1.47 o 
   8  -3   5       62.96       64.01      1.92 o 
  -9  -2   5       63.23       68.68      3.54 o 
  -8  -2   5       45.49       40.06      2.59 o 
  -7  -2   5      118.54      119.90      4.14 o 
  -6  -2   5       18.08       15.76      1.52 o 
  -5  -2   5      109.47      115.99      4.07 o 
  -4  -2   5       78.36       81.57      1.61 o 
  -3  -2   5      288.14      285.56      2.37 o 
  -2  -2   5        5.06        2.27      0.23 o 
  -1  -2   5        1.48        1.65      0.23 o 
   0  -2   5       90.66       90.47      1.20 o 
   1  -2   5      540.90      591.28      4.27 o 
   2  -2   5      613.71      646.38      4.38 o 
   3  -2   5       46.49       41.29      0.66 o 
   4  -2   5       46.57       46.35      0.67 o 
   5  -2   5        7.99        9.28      0.71 o 
   6  -2   5       25.71       24.85      1.03 o 
   7  -2   5        6.09        6.15      0.68 o 
   8  -2   5        0.79        1.79      0.53 o 
   9  -2   5        3.28        2.07      0.59 o 
  -9  -1   5       46.70       51.39      2.49 o 
  -8  -1   5      140.85      145.80      9.64 o 
  -7  -1   5        0.03        0.24      1.30 o 
  -6  -1   5      154.66      145.46      3.31 o 
  -5  -1   5        6.76       10.03      0.82 o 
  -4  -1   5       12.22       14.61      0.67 o 
  -3  -1   5      175.08      187.32      2.13 o 
  -2  -1   5       48.23       56.41      0.80 o 
  -1  -1   5       34.12       35.88      0.65 o 
   0  -1   5      114.65      116.68      1.37 o 
   1  -1   5        0.01        0.22      0.16 o 
   2  -1   5        2.77        5.46      0.44 o 
   3  -1   5      659.63      654.30      4.15 o 
   4  -1   5        5.14        6.83      0.43 o 
   5  -1   5        7.47        7.62      0.48 o 
   6  -1   5       11.66        9.81      0.55 o 
   7  -1   5      100.54       99.01      1.94 o 
   8  -1   5        3.90        2.31      0.56 o 
   9  -1   5        2.89        1.34      0.68 o 
  -9   0   5      285.70      312.87      6.60 o 
  -8   0   5      440.72      478.55      8.40 o 
  -7   0   5        7.13        8.67      1.42 o 
  -6   0   5       37.87       40.13      1.69 o 
  -5   0   5       37.95       35.26      1.03 o 
  -4   0   5      594.23      665.26      6.30 o 
  -3   0   5       11.04       10.39      0.49 o 
  -2   0   5      216.74      228.10      2.16 o 
  -1   0   5       37.93       28.87      0.68 o 
   0   0   5       28.08       26.32      0.52 o 
   1   0   5      784.11      770.67      5.79 o 
   2   0   5      229.71      235.17      2.27 o 
   3   0   5       35.56       53.22      0.67 o 
   4   0   5      303.14      333.90      3.34 o 
   5   0   5        0.44        1.35      0.25 o 
   6   0   5       13.78       12.51      0.70 o 
   7   0   5       81.42       77.17      1.60 o 
   8   0   5        5.00        6.46      0.76 o 
   9   0   5       15.29       25.48      4.51 o 
  -9   1   5        9.90       11.93      1.58 o 
  -8   1   5        3.38        2.97      1.03 o 
  -7   1   5       13.21       13.00      1.34 o 
  -6   1   5        9.22        6.90      0.73 o 
  -5   1   5       39.22       40.69      1.18 o 
  -4   1   5       30.09       33.46      0.87 o 
  -3   1   5      287.64      312.41      3.07 o 
  -2   1   5      755.20      792.65      5.58 o 
  -1   1   5      289.26      253.31      2.33 o 
   0   1   5       10.69       12.55      0.40 o 
   1   1   5      376.27      395.55      3.26 o 
   2   1   5        8.27        4.35      0.31 o 
   3   1   5        0.09        1.03      0.50 o 
   4   1   5       17.62       19.71      0.49 o 
   5   1   5      108.07      105.01      1.37 o 
   6   1   5      287.62      264.55      2.99 o 
   7   1   5       87.60       69.14      2.70 o 
   8   1   5       95.30       86.30      3.28 o 
   9   1   5        0.03        0.46      1.55 o 
  -8   2   5        0.74        0.20      0.80 o 
  -7   2   5       32.19       30.10      1.66 o 
  -6   2   5        0.01        1.12      0.50 o 
  -5   2   5      186.99      173.52      3.01 o 
  -4   2   5      314.14      321.43      5.11 o 
  -3   2   5       15.20       12.53      0.61 o 
  -2   2   5     2496.44     2615.51     15.17 o 
  -1   2   5      498.56      522.25      3.95 o 
   0   2   5      164.21      183.82      1.95 o 
   1   2   5     2149.27     2192.57     14.63 o 
   2   2   5      226.41      253.53      2.30 o 
   3   2   5        8.04        6.43      0.32 o 
   4   2   5      184.96      218.68      2.29 o 
   5   2   5        0.11       -0.02      0.21 o 
   6   2   5      575.85      545.70      5.90 o 
   7   2   5       52.72       54.40      1.22 o 
   8   2   5      116.72      111.56      6.22 o 
   9   2   5        1.26       -1.00      1.44 o 
  -8   3   5        3.39        2.81      1.61 o 
  -7   3   5       19.20       15.96      1.41 o 
  -6   3   5       29.02       24.75      1.70 o 
  -5   3   5      224.18      181.46      3.22 o 
  -4   3   5        0.21        0.07      0.34 o 
  -3   3   5       82.36       90.43      1.42 o 
  -2   3   5      551.37      586.40      3.79 o 
  -1   3   5      166.67      196.94      1.82 o 
   0   3   5      959.35     1040.66      7.13 o 
   1   3   5     3860.65     4101.25     25.56 o 
   2   3   5       87.50       78.39      0.91 o 
   3   3   5       13.73       10.94      0.63 o 
   4   3   5       24.50       18.45      0.73 o 
   5   3   5       15.05       14.07      0.76 o 
   6   3   5       21.08       24.11      0.93 o 
   7   3   5        0.84        0.52      0.34 o 
   8   3   5       90.24      102.43      2.18 o 
   9   3   5       10.08        8.92      1.02 o 
  -8   4   5       29.87       28.37      1.98 o 
  -7   4   5       40.24       35.87      2.04 o 
  -6   4   5       28.76       25.98      1.37 o 
  -5   4   5       15.66        7.44      0.89 o 
  -4   4   5       42.83       32.25      1.38 o 
  -3   4   5      189.13      192.22      2.61 o 
  -2   4   5      265.07      277.77      2.57 o 
  -1   4   5        1.07        0.17      0.18 o 
   0   4   5      110.03      130.36      1.35 o 
   1   4   5       33.82       31.58      0.60 o 
   2   4   5       11.72       12.47      0.37 o 
   3   4   5       18.47       15.70      0.56 o 
   4   4   5        9.50        9.39      0.45 o 
   5   4   5       15.87       13.21      0.81 o 
   6   4   5       73.88       73.28      1.93 o 
   7   4   5        4.85        2.52      0.54 o 
   8   4   5       91.77      107.88      2.95 o 
   9   4   5        3.19        2.58      0.61 o 
  -7   5   5        1.24        0.64      0.98 o 
  -6   5   5       24.28       24.26      1.45 o 
  -5   5   5        2.20        0.76      0.61 o 
  -4   5   5        9.15        7.30      1.17 o 
  -3   5   5        6.61        4.48      0.95 o 
  -2   5   5      177.51      168.89      1.95 o 
  -1   5   5      191.04      217.13      1.93 o 
   0   5   5        5.48        4.06      0.34 o 
   1   5   5      130.59      149.25      1.43 o 
   2   5   5       22.11       23.40      0.56 o 
   3   5   5       72.05       79.57      1.24 o 
   4   5   5        0.03       -0.26      0.25 o 
   5   5   5        1.42        2.15      0.42 o 
   6   5   5      175.27      170.78      2.34 o 
   7   5   5        2.08        3.11      0.97 o 
   8   5   5       16.11       18.47      1.28 o 
   9   5   5       91.59       98.45      2.81 o 
  -7   6   5       26.68       26.40      1.79 o 
  -6   6   5        8.40        9.54      1.16 o 
  -5   6   5       45.86       45.50      1.89 o 
  -4   6   5        0.30        0.83      0.65 o 
  -3   6   5        7.68        6.24      0.89 o 
  -2   6   5       55.33       50.40      1.06 o 
  -1   6   5      321.21      324.71      2.99 o 
   0   6   5      190.16      199.38      1.99 o 
   1   6   5      341.30      359.71      2.70 o 
   2   6   5       35.66       26.76      0.63 o 
   3   6   5       32.24       31.63      0.78 o 
   4   6   5     3855.50     3753.07     30.78 o 
   5   6   5     1286.90     1247.36     12.14 o 
   6   6   5       37.04       38.22      1.37 o 
   7   6   5       16.99       13.86      1.26 o 
   8   6   5       99.27       97.73      3.05 o 
   9   6   5        5.40        5.32      1.02 o 
  -6   7   5       60.73       62.21      2.36 o 
  -5   7   5       67.69       72.68      2.72 o 
  -4   7   5       14.41       15.29      1.98 o 
  -3   7   5      196.84      198.22      3.87 o 
  -2   7   5      147.60      140.84      2.24 o 
  -1   7   5      548.52      521.23      5.04 o 
   0   7   5        7.02        7.68      0.53 o 
   1   7   5      166.09      181.63      1.86 o 
   2   7   5       58.01       55.16      1.11 o 
   3   7   5        9.99       10.97      0.53 o 
   4   7   5        2.07        2.87      0.59 o 
   5   7   5      165.86      171.77      2.90 o 
   6   7   5      152.37      147.70      3.09 o 
   7   7   5        2.88        4.02      0.69 o 
   8   7   5       15.40       11.44      1.32 o 
   9   7   5        8.50        4.68      1.14 o 
  -5   8   5        4.98        2.99      1.00 o 
  -4   8   5        5.01        3.65      0.96 o 
  -3   8   5       18.37       15.28      1.31 o 
  -2   8   5       44.97       45.62      1.43 o 
  -1   8   5       98.72       94.60      2.06 o 
   0   8   5        0.12        0.41      0.60 o 
   1   8   5        2.96        2.25      0.73 o 
   2   8   5       34.85       36.50      1.37 o 
   3   8   5       34.10       34.36      1.16 o 
   4   8   5      102.06      101.36      2.30 o 
   5   8   5      164.00      163.77      2.99 o 
   6   8   5      138.54      141.04      3.03 o 
   7   8   5       13.49       12.10      2.13 o 
   8   8   5        2.14        0.92      0.74 o 
  -4   9   5      103.50      108.16      3.24 o 
  -3   9   5        0.52        0.18      0.86 o 
  -2   9   5       35.13       34.32      1.81 o 
  -1   9   5      213.56      220.66      3.71 o 
   0   9   5       31.38       33.15      1.66 o 
   1   9   5      109.22       94.44      2.57 o 
   2   9   5        1.39        0.41      0.62 o 
   3   9   5       15.66       14.85      0.97 o 
   4   9   5      104.47      102.07      2.76 o 
   5   9   5      118.96      124.27      3.05 o 
   6   9   5       19.95       21.76      1.40 o 
   7   9   5        6.12        6.54      0.91 o 
   8   9   5        1.97        0.95      0.66 o 
  -3  10   5        0.01        1.35      0.95 o 
  -2  10   5        3.51        4.34      1.20 o 
  -1  10   5        1.27        1.02      0.92 o 
   0  10   5       37.71       35.41      1.97 o 
   1  10   5        7.43        4.18      1.29 o 
   2  10   5        7.92        8.52      1.24 o 
   3  10   5        0.09        0.14      0.65 o 
   4  10   5       37.53       32.28      2.65 o 
   5  10   5       21.12       20.28      1.74 o 
   6  10   5        0.37        1.25      0.86 o 
   7  10   5      142.37      157.55      3.62 o 
  -2  11   5       88.89       89.49      3.94 o 
  -1  11   5       12.16       12.46      1.47 o 
   0  11   5        0.06        0.26      1.02 o 
   1  11   5       15.92       17.21      1.85 o 
   2  11   5      144.81      140.08      3.66 o 
   3  11   5       11.48       11.63      1.36 o 
   4  11   5        8.04        5.91      1.11 o 
   5  11   5       37.54       41.79      2.50 o 
   6  11   5        0.01        0.89      0.89 o 
  -1  12   5       11.68       13.30      1.57 o 
   0  12   5      190.65      200.96      5.26 o 
   1  12   5        3.19        2.95      1.45 o 
   2  12   5        3.01        1.92      1.32 o 
   3  12   5       65.79       64.69      3.04 o 
   4  12   5        0.19        0.39      1.61 o 
   5  12   5       98.97      104.56      3.93 o 
  -3 -12   6        0.92        5.03      2.06 o 
  -2 -12   6        5.47        3.82      1.83 o 
  -1 -12   6      107.64       99.98      4.21 o 
  -5 -11   6        0.94        2.13      1.69 o 
  -4 -11   6        0.05       -1.56      1.10 o 
  -3 -11   6       16.58       16.10      1.89 o 
  -2 -11   6       43.17       42.59      2.94 o 
  -1 -11   6        2.64        3.29      1.61 o 
   0 -11   6        2.47        5.37      1.15 o 
   1 -11   6        1.80        1.46      1.22 o 
   2 -11   6        5.14        4.90      1.02 o 
  -6 -10   6        0.10        0.96      1.20 o 
  -5 -10   6        0.56        0.01      1.46 o 
  -4 -10   6       10.56       11.05      1.46 o 
  -3 -10   6       26.08       30.15      2.09 o 
  -2 -10   6       45.98       47.38      2.86 o 
  -1 -10   6        1.14       -0.34      0.87 o 
   0 -10   6        6.43        5.49      0.98 o 
   1 -10   6        0.62        0.34      0.73 o 
   2 -10   6       27.68       28.36      1.52 o 
   3 -10   6       87.21       87.32      2.47 o 
  -7  -9   6       30.48       29.29      2.62 o 
  -6  -9   6       28.30       29.08      2.96 o 
  -5  -9   6       65.87       64.65      3.46 o 
  -4  -9   6       73.72       75.95      2.37 o 
  -3  -9   6        8.12        9.06      1.37 o 
  -2  -9   6       76.92       73.51      5.71 o 
  -1  -9   6        2.85        4.21      1.03 o 
   0  -9   6        8.12        6.68      0.99 o 
   1  -9   6        4.88        4.72      0.65 o 
   2  -9   6       91.21       79.47      2.34 o 
   3  -9   6        0.81        0.44      0.64 o 
   4  -9   6       35.57       35.74      1.79 o 
  -8  -8   6       21.20       26.49      2.37 o 
  -7  -8   6       26.88       26.02      3.10 o 
  -6  -8   6       65.66       61.28      3.26 o 
  -5  -8   6       13.40       11.86      1.75 o 
  -4  -8   6        0.56       -0.67      0.62 o 
  -3  -8   6       76.24       77.95      2.21 o 
  -2  -8   6       32.02       33.16      2.17 o 
  -1  -8   6      129.12      137.82      3.33 o 
   0  -8   6        4.96        5.33      0.80 o 
   1  -8   6       41.94       41.25      1.27 o 
   2  -8   6      100.91      101.95      2.49 o 
   3  -8   6       20.65       18.32      1.28 o 
   4  -8   6        2.60        2.98      0.78 o 
   5  -8   6      129.03      140.61      3.14 o 
  -8  -7   6       12.70       15.05      1.81 o 
  -7  -7   6       87.91       89.90      5.86 o 
  -6  -7   6        3.57        4.82      1.29 o 
  -5  -7   6        9.35       11.96      1.39 o 
  -4  -7   6       98.38       98.22      2.02 o 
  -3  -7   6      265.65      257.02      3.91 o 
  -2  -7   6        1.49       -0.03      0.66 o 
  -1  -7   6       46.87       49.03      1.48 o 
   0  -7   6      545.22      520.81      4.65 o 
   1  -7   6       30.17       27.64      0.96 o 
   2  -7   6      101.98       83.99      2.14 o 
   3  -7   6        1.59        0.49      0.55 o 
   4  -7   6       20.90       20.28      1.27 o 
   5  -7   6       87.15       87.25      2.31 o 
   6  -7   6       47.56       55.43      2.35 o 
  -8  -6   6        0.80       -0.81      0.80 o 
  -7  -6   6        5.46        0.87      0.91 o 
  -6  -6   6      101.88       91.87      2.64 o 
  -5  -6   6        0.35       -0.53      0.62 o 
  -4  -6   6       10.64       11.32      0.63 o 
  -3  -6   6      381.12      361.56      4.41 o 
  -2  -6   6      132.56      129.84      1.88 o 
  -1  -6   6       17.02       24.59      1.08 o 
   0  -6   6      383.88      393.20      3.33 o 
   1  -6   6       23.05       20.52      0.67 o 
   2  -6   6      247.17      217.24      3.44 o 
   3  -6   6       12.19        9.92      0.87 o 
   4  -6   6       59.12       59.27      1.78 o 
   5  -6   6        3.92        3.59      0.67 o 
   6  -6   6        0.15        0.23      0.58 o 
   7  -6   6       37.35       43.51      3.25 o 
  -9  -5   6        2.05        0.43      1.23 o 
  -8  -5   6        0.72        1.23      0.92 o 
  -7  -5   6      232.94      218.21      6.00 o 
  -6  -5   6      851.82      826.82     14.31 o 
  -5  -5   6        3.82        3.50      0.77 o 
  -4  -5   6        0.72        0.07      0.47 o 
  -3  -5   6       13.69       15.99      0.70 o 
  -2  -5   6      548.81      568.37      3.87 o 
  -1  -5   6      734.30      761.99      5.10 o 
   0  -5   6      177.16      187.37      1.66 o 
   1  -5   6       20.16       15.59      0.66 o 
   2  -5   6        0.90        0.15      0.30 o 
   3  -5   6      172.39      166.49      2.85 o 
   4  -5   6      123.25      118.53      2.39 o 
   5  -5   6        0.00        0.52      0.41 o 
   6  -5   6      340.06      344.70      5.50 o 
   7  -5   6       10.64        8.39      1.08 o 
  -9  -4   6        2.35        2.00      1.19 o 
  -8  -4   6       62.42       62.12      2.14 o 
  -7  -4   6      204.33      200.28      4.53 o 
  -6  -4   6      149.50      147.29      3.74 o 
  -5  -4   6        0.32        0.37      0.56 o 
  -4  -4   6        4.77        3.58      0.61 o 
  -3  -4   6      171.05      168.63      2.01 o 
  -2  -4   6       37.45       48.68      0.84 o 
  -1  -4   6     1030.51     1034.49      7.72 o 
   0  -4   6      343.97      361.24      3.43 o 
   1  -4   6      160.23      150.07      1.43 o 
   2  -4   6       58.49       65.48      1.10 o 
   3  -4   6       11.51       13.64      0.70 o 
   4  -4   6       78.00       71.14      1.70 o 
   5  -4   6       24.05       20.58      0.95 o 
   6  -4   6        9.89       10.14      1.00 o 
   7  -4   6       37.92       36.01      2.70 o 
   8  -4   6        4.40        5.18      0.89 o 
  -9  -3   6        7.90        6.96      1.32 o 
  -8  -3   6       20.26       22.58      1.69 o 
  -7  -3   6       10.25       10.36      0.99 o 
  -6  -3   6       12.39       14.14      1.07 o 
  -5  -3   6       45.44       43.51      1.61 o 
  -4  -3   6        5.58        4.19      0.66 o 
  -3  -3   6       45.55       45.40      0.87 o 
  -2  -3   6      188.09      192.77      1.85 o 
  -1  -3   6     1167.58     1220.81      7.90 o 
   0  -3   6      651.23      677.66      4.95 o 
   1  -3   6        0.85        1.04      0.19 o 
   2  -3   6        2.32        1.19      0.25 o 
   3  -3   6      297.02      265.78      2.45 o 
   4  -3   6        6.80        6.20      0.46 o 
   5  -3   6       54.37       56.82      1.67 o 
   6  -3   6       40.70       39.77      1.53 o 
   7  -3   6       20.38       19.44      1.26 o 
   8  -3   6       26.40       25.77      1.40 o 
  -9  -2   6        0.08        0.48      1.21 o 
  -8  -2   6       82.49       88.73      3.95 o 
  -7  -2   6        0.08        0.61      0.58 o 
  -6  -2   6      220.21      225.91      5.33 o 
  -5  -2   6       59.35       66.68      2.32 o 
  -4  -2   6       26.43       31.46      1.30 o 
  -3  -2   6      756.57      750.40      5.08 o 
  -2  -2   6      125.72      129.88      1.34 o 
  -1  -2   6       24.04       23.87      0.63 o 
   0  -2   6      179.35      178.19      1.76 o 
   1  -2   6      956.52      964.11      5.96 o 
   2  -2   6       53.80       52.17      0.85 o 
   3  -2   6      899.36      931.80      6.37 o 
   4  -2   6        0.12       -0.26      0.21 o 
   5  -2   6      718.65      709.18      7.19 o 
   6  -2   6       32.44       30.24      1.08 o 
   7  -2   6       47.48       46.65      1.58 o 
   8  -2   6       47.13       50.84      1.71 o 
  -9  -1   6        1.58        2.04      1.02 o 
  -8  -1   6      118.19      127.29      4.83 o 
  -7  -1   6       29.99       31.27      2.84 o 
  -6  -1   6       12.52        9.96      1.25 o 
  -5  -1   6        1.17        1.36      0.58 o 
  -4  -1   6      450.84      466.31      5.32 o 
  -3  -1   6      627.65      651.75      5.11 o 
  -2  -1   6      872.67      912.95      5.82 o 
  -1  -1   6        0.08        0.86      0.22 o 
   0  -1   6      187.43      175.96      1.91 o 
   1  -1   6      349.33      342.92      2.88 o 
   2  -1   6      644.21      665.08      4.71 o 
   3  -1   6        3.20        4.14      0.31 o 
   4  -1   6       23.94       24.79      0.72 o 
   5  -1   6       15.45       17.53      0.77 o 
   6  -1   6       42.56       43.63      1.18 o 
   7  -1   6        5.09        3.86      0.56 o 
   8  -1   6       32.33       33.84      1.61 o 
   9  -1   6       18.27       21.43      1.10 o 
  -8   0   6       13.56       15.62      1.60 o 
  -7   0   6       39.96       38.90      1.73 o 
  -6   0   6        1.68        3.94      0.82 o 
  -5   0   6       73.36       80.78      2.34 o 
  -4   0   6      170.58      180.69      3.07 o 
  -3   0   6        2.32        2.62      0.28 o 
  -2   0   6        0.67        0.29      0.15 o 
  -1   0   6      297.65      271.16      2.50 o 
   0   0   6      107.73      124.96      1.36 o 
   1   0   6      179.87      181.58      1.69 o 
   2   0   6      268.66      254.44      2.29 o 
   3   0   6       42.00       53.84      0.74 o 
   4   0   6       36.84       37.12      0.64 o 
   5   0   6       15.21       18.34      0.73 o 
   6   0   6       53.55       43.82      1.15 o 
   7   0   6       34.05       33.07      1.70 o 
   8   0   6       53.69       50.42      1.42 o 
   9   0   6       24.27       30.64      2.35 o 
  -8   1   6       21.06       24.62      1.97 o 
  -7   1   6        0.36       -0.84      0.54 o 
  -6   1   6       79.61       62.97      2.03 o 
  -5   1   6        1.61        0.28      0.45 o 
  -4   1   6       65.11       68.82      1.68 o 
  -3   1   6      337.91      327.16      3.76 o 
  -2   1   6       27.85       24.15      0.55 o 
  -1   1   6        0.75        0.22      0.15 o 
   0   1   6      588.51      628.64      4.61 o 
   1   1   6      204.45      216.29      1.83 o 
   2   1   6      189.09      194.69      1.96 o 
   3   1   6        0.69        1.25      0.19 o 
   4   1   6       24.73       25.32      0.44 o 
   5   1   6        9.35        6.22      0.49 o 
   6   1   6      646.42      578.40      5.80 o 
   7   1   6       77.90       69.18      1.65 o 
   8   1   6        3.28        3.41      0.72 o 
   9   1   6       34.04       35.82      1.69 o 
  -8   2   6        2.52        1.38      1.00 o 
  -7   2   6        8.21        9.35      0.96 o 
  -6   2   6       39.84       33.38      1.45 o 
  -5   2   6      109.77       89.09      2.38 o 
  -4   2   6       28.25       34.46      1.17 o 
  -3   2   6      462.25      471.27      4.37 o 
  -2   2   6       24.05       17.58      0.49 o 
  -1   2   6      301.89      288.62      2.36 o 
   0   2   6      130.71      119.47      1.55 o 
   1   2   6      135.50      149.79      1.41 o 
   2   2   6      264.21      292.57      2.55 o 
   3   2   6       76.51       82.23      1.14 o 
   4   2   6      541.31      532.82      4.19 o 
   5   2   6        0.27        3.81      0.42 o 
   6   2   6        0.01        0.47      0.34 o 
   7   2   6      725.27      661.77      8.64 o 
   8   2   6       80.51       68.82      1.75 o 
   9   2   6       60.07       66.16      6.96 o 
  -8   3   6        2.78        2.38      1.08 o 
  -7   3   6        0.95       -0.12      0.61 o 
  -6   3   6        3.65        5.29      0.85 o 
  -5   3   6       78.33       87.75      2.27 o 
  -4   3   6      210.80      213.38      3.40 o 
  -3   3   6       72.68       73.42      1.64 o 
  -2   3   6      605.87      606.46      4.09 o 
  -1   3   6      586.31      603.29      4.27 o 
   0   3   6      219.00      223.57      2.05 o 
   1   3   6      592.51      643.54      4.16 o 
   2   3   6      745.45      796.93      5.22 o 
   3   3   6       97.67       97.65      1.34 o 
   4   3   6      233.44      234.83      2.40 o 
   5   3   6        1.04        0.91      0.29 o 
   6   3   6       33.55       33.73      1.30 o 
   7   3   6        0.14        0.26      0.38 o 
   8   3   6       20.88       22.80      1.18 o 
   9   3   6       52.51       62.49      1.84 o 
  -7   4   6      165.78      168.59      3.41 o 
  -6   4   6        9.34        8.32      1.03 o 
  -5   4   6       26.85       25.66      1.42 o 
  -4   4   6       76.04       65.52      1.99 o 
  -3   4   6      124.89      129.04      2.15 o 
  -2   4   6      275.23      271.88      2.64 o 
  -1   4   6       64.01       62.65      0.91 o 
   0   4   6      401.07      391.88      2.77 o 
   1   4   6      518.71      528.71      3.49 o 
   2   4   6       94.50       90.96      1.08 o 
   3   4   6      800.12      813.17      6.64 o 
   4   4   6      615.36      597.80      5.42 o 
   5   4   6      127.74      120.61      1.99 o 
   6   4   6       95.62       91.92      3.80 o 
   7   4   6       81.42       73.72      3.05 o 
   8   4   6       13.88       10.40      0.88 o 
   9   4   6       95.59       96.39      2.63 o 
  -7   5   6        0.35        0.89      0.70 o 
  -6   5   6        3.08        1.92      0.80 o 
  -5   5   6       70.42       66.76      2.17 o 
  -4   5   6      109.12       99.29      2.55 o 
  -3   5   6        3.10        1.86      0.61 o 
  -2   5   6     1702.71     1649.53     11.65 o 
  -1   5   6       92.76       95.61      1.24 o 
   0   5   6       46.76       53.40      0.91 o 
   1   5   6       37.85       33.09      0.65 o 
   2   5   6       81.17      112.45      1.21 o 
   3   5   6      140.69      120.81      1.64 o 
   4   5   6      529.39      528.89      5.50 o 
   5   5   6       33.01       32.31      1.06 o 
   6   5   6      270.10      256.19      3.78 o 
   7   5   6       21.51       22.98      1.28 o 
   8   5   6        1.81        0.29      0.53 o 
   9   5   6        4.38        4.95      0.86 o 
  -6   6   6       30.47       33.05      2.15 o 
  -5   6   6       16.11       16.02      2.35 o 
  -4   6   6        0.12        1.12      0.65 o 
  -3   6   6        4.73        3.03      0.82 o 
  -2   6   6      476.08      467.51      4.51 o 
  -1   6   6      746.62      744.24      5.86 o 
   0   6   6       21.46       20.23      0.63 o 
   1   6   6       44.83       51.00      1.21 o 
   2   6   6      225.95      219.02      2.01 o 
   3   6   6      139.20      140.09      1.85 o 
   4   6   6       66.96       63.64      1.64 o 
   5   6   6       78.93       82.33      1.84 o 
   6   6   6       39.94       39.71      1.45 o 
   7   6   6        8.02        8.75      2.18 o 
   8   6   6      117.96      124.61      3.64 o 
   9   6   6        0.87        0.49      0.60 o 
  -6   7   6       17.22       19.67      1.62 o 
  -5   7   6       16.88       17.46      2.10 o 
  -4   7   6       48.77       48.26      2.05 o 
  -3   7   6       25.91       24.89      1.55 o 
  -2   7   6        1.65        1.03      0.48 o 
  -1   7   6      252.33      266.24      3.18 o 
   0   7   6        0.17       -0.09      0.41 o 
   1   7   6      105.67      109.27      1.59 o 
   2   7   6       77.25       79.59      1.42 o 
   3   7   6      271.24      269.94      2.68 o 
   4   7   6       36.41       34.82      1.32 o 
   5   7   6      737.32      740.07      8.19 o 
   6   7   6        8.82        8.98      0.81 o 
   7   7   6        5.36        6.74      0.85 o 
   8   7   6       93.12       95.33      5.43 o 
   9   7   6       40.52       36.66      2.10 o 
  -5   8   6       29.83       32.11      1.98 o 
  -4   8   6       14.97       13.61      1.81 o 
  -3   8   6        0.02       -1.21      0.66 o 
  -2   8   6       49.93       53.35      1.59 o 
  -1   8   6        2.08        1.33      0.60 o 
   0   8   6       58.50       58.58      1.84 o 
   1   8   6       84.09       81.08      2.56 o 
   2   8   6      352.03      319.66      3.98 o 
   3   8   6        5.31        3.76      0.51 o 
   4   8   6       66.54       69.62      2.43 o 
   5   8   6      309.59      311.66      4.55 o 
   6   8   6        1.40        1.42      0.90 o 
   7   8   6        7.80       10.23      1.13 o 
   8   8   6        0.01        0.02      0.74 o 
  -4   9   6       70.69       78.52      2.85 o 
  -3   9   6        0.67        3.28      1.00 o 
  -2   9   6       31.45       32.79      2.05 o 
  -1   9   6       45.54       45.62      2.09 o 
   0   9   6       67.37       57.07      3.30 o 
   1   9   6       41.48       37.13      1.87 o 
   2   9   6      129.86      111.71      3.98 o 
   3   9   6        0.86        0.27      0.51 o 
   4   9   6       10.37       10.41      1.12 o 
   5   9   6       90.92       92.55      2.41 o 
   6   9   6       44.84       45.45      1.87 o 
   7   9   6        6.48        5.33      0.92 o 
   8   9   6        6.89        5.47      0.92 o 
  -3  10   6       47.58       47.76      3.77 o 
  -2  10   6        0.75        1.95      1.47 o 
  -1  10   6       16.73       15.29      1.66 o 
   0  10   6        0.25       -1.33      0.90 o 
   1  10   6       13.87       11.50      1.58 o 
   2  10   6        3.40        4.58      1.15 o 
   3  10   6        2.04        1.26      0.81 o 
   4  10   6        0.56        0.49      0.65 o 
   5  10   6       50.95       54.46      2.56 o 
   6  10   6       47.94       53.75      2.16 o 
   7  10   6        2.31        2.53      0.80 o 
  -2  11   6       25.40       20.73      2.40 o 
  -1  11   6       44.44       47.09      2.36 o 
   0  11   6       10.68       11.46      1.90 o 
   1  11   6       20.17       16.12      1.84 o 
   2  11   6        2.66        0.87      1.08 o 
   3  11   6        8.69        7.97      1.52 o 
   4  11   6        0.00        0.23      0.78 o 
   5  11   6       39.87       38.68      2.47 o 
   6  11   6       10.33        9.07      1.48 o 
   0  12   6        2.46        5.09      1.55 o 
   1  12   6       19.19       22.86      3.58 o 
   2  12   6        0.46       -1.66      1.24 o 
   3  12   6        0.12        0.05      1.13 o 
   4  12   6        0.21        1.77      2.00 o 
   5  12   6        1.41        0.74      1.29 o 
  -4 -11   7       35.67       38.58      2.39 o 
  -3 -11   7       76.44       76.84      3.67 o 
  -2 -11   7        3.68        4.21      1.61 o 
  -1 -11   7        1.33        0.71      2.02 o 
   0 -11   7      157.21      169.81      3.67 o 
   1 -11   7        5.22        2.93      1.45 o 
  -6 -10   7       46.11       51.73      3.51 o 
  -5 -10   7       83.18       88.30      4.51 o 
  -4 -10   7       50.62       49.39      2.52 o 
  -3 -10   7        1.86        1.80      1.22 o 
  -2 -10   7        9.45       10.93      5.10 o 
  -1 -10   7       58.01       59.39      2.79 o 
   0 -10   7       85.56       94.35      2.66 o 
   1 -10   7       99.00      106.88      3.12 o 
   2 -10   7        6.90       10.22      1.37 o 
   3 -10   7        8.28        8.66      1.11 o 
  -7  -9   7       68.07       70.73      4.55 o 
  -6  -9   7       53.11       55.48      8.01 o 
  -5  -9   7        0.01        0.37      1.89 o 
  -4  -9   7       34.08       37.94      2.13 o 
  -3  -9   7       14.28       14.16      1.60 o 
  -2  -9   7        2.50        1.68      1.10 o 
  -1  -9   7       26.32       22.18      1.63 o 
   0  -9   7       55.45       55.90      2.03 o 
   1  -9   7       35.73       30.53      1.59 o 
   2  -9   7        3.05        2.78      0.75 o 
   3  -9   7        1.38        1.71      0.73 o 
   4  -9   7       27.46       31.21      1.76 o 
  -7  -8   7        1.42       -0.30      0.89 o 
  -6  -8   7       51.28       51.61      3.12 o 
  -5  -8   7       63.17       71.51      3.56 o 
  -4  -8   7       95.96      106.24      2.51 o 
  -3  -8   7       52.56       53.00      2.41 o 
  -2  -8   7       39.85       42.55      2.01 o 
  -1  -8   7      182.01      181.14      3.97 o 
   0  -8   7      126.92      131.25      2.47 o 
   1  -8   7       71.83       76.12      1.67 o 
   2  -8   7       44.05       50.06      1.84 o 
   3  -8   7       20.32       20.94      1.38 o 
   4  -8   7        0.01        0.34      0.67 o 
   5  -8   7        5.80        6.81      0.99 o 
  -8  -7   7       95.58       96.63      3.95 o 
  -7  -7   7       63.10       61.94      7.02 o 
  -6  -7   7      175.19      170.20      4.48 o 
  -5  -7   7       42.85       43.45      2.30 o 
  -4  -7   7       48.83       52.50      1.83 o 
  -3  -7   7       37.00       36.32      2.00 o 
  -2  -7   7        5.45        5.40      0.85 o 
  -1  -7   7       29.00       26.42      1.42 o 
   0  -7   7       24.66       17.98      0.88 o 
   1  -7   7      104.25       79.59      1.54 o 
   2  -7   7       22.71       23.73      1.30 o 
   3  -7   7        2.03        1.91      0.65 o 
   4  -7   7        6.77        9.57      0.98 o 
   5  -7   7      235.02      232.84      4.03 o 
   6  -7   7        1.33        0.32      0.75 o 
  -8  -6   7      102.79      101.54      3.88 o 
  -7  -6   7       13.24       14.27      1.76 o 
  -6  -6   7       48.77       44.93      3.19 o 
  -5  -6   7      131.99      120.59      8.23 o 
  -4  -6   7        1.89        1.19      0.53 o 
  -3  -6   7      607.54      597.90      6.52 o 
  -2  -6   7      739.44      744.41      6.32 o 
  -1  -6   7      789.28      810.75      9.01 o 
   0  -6   7      708.79      765.13      6.11 o 
   1  -6   7      163.69      142.34      1.95 o 
   2  -6   7        8.34       10.85      0.93 o 
   3  -6   7       23.96       16.49      1.09 o 
   4  -6   7       11.59        9.88      0.94 o 
   5  -6   7       31.72       31.97      1.44 o 
   6  -6   7      193.52      195.96      4.19 o 
  -8  -5   7       76.89       83.84      3.36 o 
  -7  -5   7      116.18      117.19      3.60 o 
  -6  -5   7      211.04      214.29      4.97 o 
  -5  -5   7       23.16       24.79      1.81 o 
  -4  -5   7      235.48      217.69      3.01 o 
  -3  -5   7      613.86      619.19      6.53 o 
  -2  -5   7       43.87       46.99      1.03 o 
  -1  -5   7        3.69        3.61      0.37 o 
   0  -5   7      199.64      212.43      2.20 o 
   1  -5   7       63.14       72.71      1.15 o 
   2  -5   7      134.22      122.98      2.09 o 
   3  -5   7        3.00        3.15      0.58 o 
   4  -5   7        2.13        1.17      0.51 o 
   5  -5   7      187.62      189.18      3.19 o 
   6  -5   7        1.24        0.14      0.60 o 
   7  -5   7        3.10        3.61      1.46 o 
  -8  -4   7        0.04       -0.69      0.75 o 
  -7  -4   7        6.18        7.66      1.18 o 
  -6  -4   7      146.56      139.67      3.82 o 
  -5  -4   7        2.20        1.05      1.40 o 
  -4  -4   7        1.38        1.39      0.63 o 
  -3  -4   7        3.71        3.39      0.43 o 
  -2  -4   7       10.49        7.36      0.42 o 
  -1  -4   7       87.06       90.83      1.22 o 
   0  -4   7        4.07        4.35      0.35 o 
   1  -4   7       46.26       41.11      0.84 o 
   2  -4   7        0.87        2.43      0.38 o 
   3  -4   7        6.04        9.73      1.25 o 
   4  -4   7        4.67        4.07      0.84 o 
   5  -4   7       76.01       79.91      2.74 o 
   6  -4   7        2.79        1.77      0.66 o 
   7  -4   7       45.16       43.77      1.89 o 
  -8  -3   7        2.85        2.45      0.70 o 
  -7  -3   7       25.64       24.54      1.45 o 
  -6  -3   7        5.22        5.96      0.88 o 
  -5  -3   7       12.20       15.05      1.13 o 
  -4  -3   7       13.49       14.64      1.09 o 
  -3  -3   7      156.70      160.94      2.13 o 
  -2  -3   7       21.39       18.76      0.54 o 
  -1  -3   7      132.59      136.11      1.51 o 
   0  -3   7       40.80       40.54      0.83 o 
   1  -3   7      224.90      214.12      1.77 o 
   2  -3   7       24.88       30.63      0.81 o 
   3  -3   7      878.52      854.18      7.28 o 
   4  -3   7      454.00      439.35      4.70 o 
   5  -3   7        2.65        2.14      0.39 o 
   6  -3   7       13.87       12.24      1.00 o 
   7  -3   7      283.75      294.60      4.78 o 
   8  -3   7        9.26        8.82      0.98 o 
  -8  -2   7       33.79       35.57      2.81 o 
  -7  -2   7        0.62       -0.66      0.89 o 
  -6  -2   7      174.84      182.96      4.38 o 
  -5  -2   7        0.16        0.70      0.66 o 
  -4  -2   7      335.71      347.61      4.69 o 
  -3  -2   7      245.17      228.41      2.28 o 
  -2  -2   7        3.95        4.71      0.31 o 
  -1  -2   7        6.44       10.15      0.55 o 
   0  -2   7      392.72      417.81      3.31 o 
   1  -2   7       13.54       10.82      0.40 o 
   2  -2   7       68.30       66.12      1.12 o 
   3  -2   7      336.57      286.77      2.74 o 
   4  -2   7        0.00        0.07      0.30 o 
   5  -2   7      153.15      148.81      2.51 o 
   6  -2   7       57.69       49.44      1.42 o 
   7  -2   7       18.52       19.20      1.13 o 
   8  -2   7        1.37        1.21      0.56 o 
  -8  -1   7       17.09       16.59      2.10 o 
  -7  -1   7       34.25       37.11      2.18 o 
  -6  -1   7      152.49      142.46      3.76 o 
  -5  -1   7        8.64       10.40      1.16 o 
  -4  -1   7       13.94       13.69      0.94 o 
  -3  -1   7        0.95        0.13      0.19 o 
  -2  -1   7      158.22      162.60      1.66 o 
  -1  -1   7      122.74      122.35      1.40 o 
   0  -1   7      364.47      370.26      2.91 o 
   1  -1   7        5.01        4.55      0.29 o 
   2  -1   7       44.90       31.98      0.72 o 
   3  -1   7       55.38       55.02      0.98 o 
   4  -1   7      109.63      110.57      1.47 o 
   5  -1   7       90.92       74.55      1.76 o 
   6  -1   7      195.58      184.39      2.80 o 
   7  -1   7       21.61       20.54      0.94 o 
   8  -1   7       84.59       89.09      2.97 o 
  -8   0   7        1.77        3.39      1.16 o 
  -7   0   7        1.96        2.04      0.72 o 
  -6   0   7        0.00       -0.51      0.64 o 
  -5   0   7       25.03       20.42      1.49 o 
  -4   0   7       30.99       32.78      1.48 o 
  -3   0   7       37.66       37.56      0.75 o 
  -2   0   7       23.89       31.91      0.73 o 
  -1   0   7       10.74       11.57      0.47 o 
   0   0   7      636.03      634.09      4.48 o 
   1   0   7        0.02        0.47      0.15 o 
   2   0   7        0.37        1.19      0.24 o 
   3   0   7      359.30      352.89      3.03 o 
   4   0   7       35.94       39.95      0.83 o 
   5   0   7       52.83       41.96      1.16 o 
   6   0   7      235.34      218.12      3.01 o 
   7   0   7       13.16       12.94      0.76 o 
   8   0   7       20.01       17.04      0.94 o 
   9   0   7       15.01       13.13      1.20 o 
  -8   1   7       64.63       68.18      3.11 o 
  -7   1   7       23.58       23.59      1.46 o 
  -6   1   7        2.14        0.41      0.59 o 
  -5   1   7      191.24      170.70      3.18 o 
  -4   1   7        0.01       -0.31      0.39 o 
  -3   1   7       82.15       90.88      1.57 o 
  -2   1   7       93.06       90.46      1.13 o 
  -1   1   7       30.45       35.25      0.73 o 
   0   1   7      730.40      770.42      5.11 o 
   1   1   7     1682.90     1726.58      9.14 o 
   2   1   7       63.71       64.91      0.99 o 
   3   1   7       55.64       50.93      0.93 o 
   4   1   7        5.76        3.22      0.30 o 
   5   1   7        2.28        1.59      0.37 o 
   6   1   7       21.75       17.24      0.91 o 
   7   1   7       21.10       20.62      2.04 o 
   8   1   7       12.09       13.19      0.95 o 
   9   1   7       44.50       55.40      2.34 o 
  -8   2   7        0.00        2.02      1.50 o 
  -7   2   7       33.96       29.87      1.69 o 
  -6   2   7        7.16        4.68      0.77 o 
  -5   2   7      333.53      291.77      4.54 o 
  -4   2   7        0.63        1.15      0.65 o 
  -3   2   7      335.57      333.99      3.18 o 
  -2   2   7      187.63      201.48      1.98 o 
  -1   2   7        1.90        0.37      0.17 o 
   0   2   7      320.57      341.57      2.61 o 
   1   2   7      247.52      260.32      2.00 o 
   2   2   7        0.16        0.21      0.14 o 
   3   2   7        0.11        0.66      0.38 o 
   4   2   7        0.01        0.57      0.27 o 
   5   2   7        7.08        8.12      0.47 o 
   6   2   7       30.88       21.67      1.37 o 
   7   2   7       77.61       58.14      1.78 o 
   8   2   7       39.82       40.31      1.95 o 
   9   2   7       50.08       59.44      1.74 o 
  -7   3   7        2.83        2.99      0.84 o 
  -6   3   7        0.89        0.48      0.73 o 
  -5   3   7        0.81        0.36      0.67 o 
  -4   3   7       40.28       41.56      1.63 o 
  -3   3   7      864.26      863.61      7.74 o 
  -2   3   7      374.83      379.27      3.02 o 
  -1   3   7      467.61      483.07      3.76 o 
   0   3   7       70.51       66.48      0.93 o 
   1   3   7      134.08      151.43      1.44 o 
   2   3   7      323.20      320.81      2.37 o 
   3   3   7       47.10       57.72      1.06 o 
   4   3   7       57.71       57.11      1.29 o 
   5   3   7        3.45        1.02      0.31 o 
   6   3   7      332.84      297.95      4.93 o 
   7   3   7       32.45       32.60      2.82 o 
   8   3   7       15.64       12.19      1.60 o 
   9   3   7      166.54      186.22      4.79 o 
  -7   4   7       12.05       11.82      1.23 o 
  -6   4   7       74.16       71.18      2.32 o 
  -5   4   7       43.97       42.86      2.61 o 
  -4   4   7        2.39        1.71      0.67 o 
  -3   4   7      236.22      238.24      3.20 o 
  -2   4   7        6.07        8.28      0.50 o 
  -1   4   7       32.69       40.61      0.81 o 
   0   4   7       49.87       47.46      0.83 o 
   1   4   7       10.34       13.86      0.46 o 
   2   4   7        0.63        0.18      0.21 o 
   3   4   7      114.10      115.00      1.60 o 
   4   4   7     1729.20     1680.84     13.56 o 
   5   4   7      296.18      281.50      4.17 o 
   6   4   7        1.87        1.46      0.77 o 
   7   4   7       10.90       13.36      1.03 o 
   8   4   7       89.30       87.58      2.43 o 
   9   4   7        0.18        0.18      0.58 o 
  -7   5   7        2.89        1.39      0.81 o 
  -6   5   7       18.72       17.54      1.44 o 
  -5   5   7       28.60       28.37      1.61 o 
  -4   5   7       36.34       28.95      1.56 o 
  -3   5   7      169.19      163.58      3.35 o 
  -2   5   7     1530.04     1519.63     11.00 o 
  -1   5   7     1071.36     1064.57      6.83 o 
   0   5   7       25.77       22.09      0.64 o 
   1   5   7       17.03       14.16      0.49 o 
   2   5   7        9.84        7.24      0.41 o 
   3   5   7       95.79      106.99      1.73 o 
   4   5   7      374.44      361.63      4.25 o 
   5   5   7      357.64      351.25      4.43 o 
   6   5   7       31.58       32.08      1.26 o 
   7   5   7       23.77       24.68      1.42 o 
   8   5   7       50.67       43.45      1.84 o 
   9   5   7        1.47        1.02      0.62 o 
  -6   6   7        9.03        9.68      1.26 o 
  -5   6   7        6.52        6.36      1.13 o 
  -4   6   7       22.87       23.72      1.55 o 
  -3   6   7       48.64       47.54      1.92 o 
  -2   6   7        2.02        2.20      0.51 o 
  -1   6   7      386.53      369.85      3.75 o 
   0   6   7        1.30        0.35      0.33 o 
   1   6   7        0.30        0.43      0.25 o 
   2   6   7       32.24       35.48      0.90 o 
   3   6   7      336.83      343.74      4.01 o 
   4   6   7        8.59        9.59      0.79 o 
   5   6   7       12.82       11.57      0.85 o 
   6   6   7      236.98      238.43      4.00 o 
   7   6   7       47.48       53.92      2.45 o 
   8   6   7        0.00        0.51      0.58 o 
   9   6   7      165.47      196.43      4.91 o 
  -5   7   7        8.95       11.13      1.32 o 
  -4   7   7        0.05        0.88      0.75 o 
  -3   7   7        4.02        4.02      0.91 o 
  -2   7   7      197.64      203.37      3.12 o 
  -1   7   7      134.65      135.98      2.35 o 
   0   7   7      300.14      302.40      4.18 o 
   1   7   7       68.82       57.32      2.16 o 
   2   7   7        2.10        2.63      0.45 o 
   3   7   7      127.53      135.81      1.96 o 
   4   7   7        0.80       -0.29      0.44 o 
   5   7   7        1.50        1.34      0.71 o 
   6   7   7       41.45       40.38      1.44 o 
   7   7   7        0.81        1.42      0.61 o 
   8   7   7        3.52        1.58      0.84 o 
  -5   8   7      133.23      134.51      3.70 o 
  -4   8   7       46.50       59.15      2.45 o 
  -3   8   7        4.60        2.13      0.90 o 
  -2   8   7        5.38        5.34      0.75 o 
  -1   8   7       60.11       56.79      2.02 o 
   0   8   7      189.23      191.77      3.74 o 
   1   8   7        1.79        3.15      0.84 o 
   2   8   7       11.90       10.08      0.95 o 
   3   8   7       78.80       65.43      1.40 o 
   4   8   7       14.26       13.10      1.05 o 
   5   8   7      112.05      106.80      2.49 o 
   6   8   7        0.03       -0.26      0.48 o 
   7   8   7       19.28       18.37      1.42 o 
   8   8   7       79.94       82.86      4.01 o 
  -4   9   7       21.80       19.96      1.80 o 
  -3   9   7        1.49        1.58      0.92 o 
  -2   9   7       10.77       10.90      1.48 o 
  -1   9   7        2.60        3.02      1.01 o 
   0   9   7        0.17        0.77      0.95 o 
   1   9   7        2.43        3.06      1.02 o 
   2   9   7      152.19      146.96      4.79 o 
   3   9   7       16.67       14.22      1.06 o 
   4   9   7       10.07        8.60      1.22 o 
   5   9   7        0.41        0.98      0.57 o 
   6   9   7       12.36       12.47      1.21 o 
   7   9   7        0.00       -0.29      0.55 o 
  -3  10   7        3.54        7.86      2.24 o 
  -2  10   7        9.69       11.42      1.91 o 
  -1  10   7        0.40        1.14      1.04 o 
   0  10   7       36.52       45.80      2.55 o 
   1  10   7       22.20       21.05      1.88 o 
   2  10   7        0.04        0.73      1.03 o 
   3  10   7       13.00       10.39      1.12 o 
   4  10   7       10.86       10.73      1.32 o 
   5  10   7       40.54       46.13      2.13 o 
   6  10   7       23.33       23.81      1.65 o 
   7  10   7       65.59       66.63      2.42 o 
  -1  11   7       31.12       35.44      2.13 o 
   0  11   7       38.92       41.71      3.43 o 
   1  11   7       17.10       18.03      1.98 o 
   2  11   7        3.84        4.49      1.26 o 
   3  11   7       18.84       15.90      1.52 o 
   4  11   7       28.95       37.91      2.59 o 
   5  11   7      175.13      203.99      8.51 o 
   6  11   7       57.99       59.81      2.95 o 
   1  12   7       32.74       34.16      3.48 o 
   2  12   7       12.62       11.38      1.83 o 
   3  12   7        7.14        8.04      1.51 o 
   4  12   7        3.51       -3.21      2.59 o 
  -3 -11   8       35.87       41.10      6.20 o 
  -2 -11   8        1.77        2.12      2.01 o 
  -1 -11   8       84.80       96.58      4.50 o 
   0 -11   8        4.30        4.00      1.34 o 
  -5 -10   8        7.39        8.99      2.19 o 
  -4 -10   8        0.98        0.41      1.18 o 
  -3 -10   8        1.19        4.47      1.63 o 
  -2 -10   8       75.13       90.82      6.78 o 
  -1 -10   8      220.93      239.44      5.68 o 
   0 -10   8        0.59        1.18      0.99 o 
   1 -10   8       15.92       19.52      1.76 o 
   2 -10   8       71.39       73.05      2.51 o 
  -6  -9   8        3.16        0.58      1.28 o 
  -5  -9   8      130.04      135.10      5.61 o 
  -4  -9   8        0.79        0.24      1.03 o 
  -3  -9   8        0.77        1.38      1.04 o 
  -2  -9   8       16.08       14.60      1.72 o 
  -1  -9   8       27.46       30.91      1.99 o 
   0  -9   8       46.79       48.89      2.17 o 
   1  -9   8        1.47        0.37      0.63 o 
   2  -9   8       49.77       54.51      2.09 o 
   3  -9   8        0.18       -0.01      0.71 o 
  -7  -8   8        1.11        0.11      1.16 o 
  -6  -8   8      111.65      124.13      4.06 o 
  -5  -8   8        0.58       -1.68      1.12 o 
  -4  -8   8       24.60       28.03      2.03 o 
  -3  -8   8       13.13       14.23      1.42 o 
  -2  -8   8        6.96        8.21      1.40 o 
  -1  -8   8      154.70      157.56      3.80 o 
   0  -8   8       87.58       83.63      2.60 o 
   1  -8   8       29.13       29.63      1.11 o 
   2  -8   8       15.05       14.68      1.22 o 
   3  -8   8       26.46       24.89      1.53 o 
   4  -8   8       57.44       56.76      2.75 o 
  -7  -7   8       61.39       59.17      3.32 o 
  -6  -7   8      254.24      250.79      5.82 o 
  -5  -7   8       17.23       14.45      1.64 o 
  -4  -7   8        1.46        0.79      0.92 o 
  -3  -7   8       43.06       42.66      1.97 o 
  -2  -7   8      119.33      123.68      2.73 o 
  -1  -7   8        0.94        1.29      0.74 o 
   0  -7   8        4.56        4.75      0.67 o 
   1  -7   8       16.84       14.83      0.82 o 
   2  -7   8        0.26        0.59      0.56 o 
   3  -7   8       10.70       10.27      1.04 o 
   4  -7   8      247.22      264.00      4.41 o 
   5  -7   8        0.45       -0.13      0.64 o 
  -8  -6   8       32.03       35.96      2.61 o 
  -7  -6   8       83.91       78.26      3.65 o 
  -6  -6   8       80.13       79.71      3.11 o 
  -5  -6   8       68.67       65.40      3.56 o 
  -4  -6   8      176.55      170.56      3.62 o 
  -3  -6   8      157.11      166.84      3.15 o 
  -2  -6   8        9.02       10.70      0.99 o 
  -1  -6   8      519.48      514.73      6.18 o 
   0  -6   8      402.48      388.03      4.01 o 
   1  -6   8      256.66      212.13      2.52 o 
   2  -6   8       60.88       72.41      2.01 o 
   3  -6   8       51.02       51.10      2.28 o 
   4  -6   8       26.50       21.22      1.28 o 
   5  -6   8        4.33        5.94      0.83 o 
   6  -6   8       16.41       17.05      1.47 o 
  -8  -5   8      107.26       98.91      3.90 o 
  -7  -5   8      257.77      266.36      5.97 o 
  -6  -5   8        8.70       10.20      1.80 o 
  -5  -5   8       45.78       50.64      2.42 o 
  -4  -5   8      120.20      117.78      2.61 o 
  -3  -5   8        0.15       -0.11      0.47 o 
  -2  -5   8      388.52      380.34      3.83 o 
  -1  -5   8      301.10      303.43      3.39 o 
   0  -5   8        1.06       -0.14      0.30 o 
   1  -5   8       55.74       45.17      0.99 o 
   2  -5   8        6.84        8.31      0.84 o 
   3  -5   8       25.37       24.08      1.12 o 
   4  -5   8        1.28        2.13      0.60 o 
   5  -5   8       37.97       41.75      1.54 o 
   6  -5   8       28.76       31.59      1.74 o 
   7  -5   8       11.46       12.70      1.63 o 
  -8  -4   8       82.10       89.61      3.19 o 
  -7  -4   8       55.58       59.74      2.67 o 
  -6  -4   8       87.15       85.27      3.80 o 
  -5  -4   8       72.77       72.88      2.78 o 
  -4  -4   8        6.33        4.37      0.68 o 
  -3  -4   8       16.64       12.14      0.79 o 
  -2  -4   8        1.64        0.75      0.29 o 
  -1  -4   8       15.91       17.30      0.56 o 
   0  -4   8       33.11       40.26      0.90 o 
   1  -4   8       71.72       68.49      1.15 o 
   2  -4   8        5.75       10.28      0.87 o 
   3  -4   8       48.75       50.82      1.41 o 
   4  -4   8        6.46        5.96      0.64 o 
   5  -4   8       16.05       14.95      1.20 o 
   6  -4   8       47.38       48.98      1.93 o 
   7  -4   8        0.02        1.28      1.15 o 
  -8  -3   8        0.38        1.46      0.88 o 
  -7  -3   8       18.91       17.57      1.41 o 
  -6  -3   8       30.02       28.12      1.60 o 
  -5  -3   8        1.46        1.36      0.74 o 
  -4  -3   8        1.39        1.65      0.74 o 
  -3  -3   8      461.04      464.54      4.49 o 
  -2  -3   8      190.16      210.94      1.99 o 
  -1  -3   8        1.96        1.24      0.27 o 
   0  -3   8      219.16      206.98      1.84 o 
   1  -3   8      166.34      167.05      1.86 o 
   2  -3   8        4.89        6.18      0.50 o 
   3  -3   8       36.58       31.87      1.53 o 
   4  -3   8       69.15       77.18      1.67 o 
   5  -3   8       11.18       11.20      0.73 o 
   6  -3   8        2.37        1.51      0.53 o 
   7  -3   8       12.78       14.88      1.68 o 
   8  -3   8        1.57        1.86      0.88 o 
  -8  -2   8      198.59      219.79      4.31 o 
  -7  -2   8        0.09        0.02      0.70 o 
  -6  -2   8        0.38        0.16      0.76 o 
  -5  -2   8       13.63       13.05      1.25 o 
  -4  -2   8       79.93       82.79      2.64 o 
  -3  -2   8       43.69       40.36      1.08 o 
  -2  -2   8       25.26       21.74      0.59 o 
  -1  -2   8       59.54       71.95      1.01 o 
   0  -2   8       33.04       29.06      0.63 o 
   1  -2   8       39.34       46.89      0.84 o 
   2  -2   8      946.81      896.58      7.11 o 
   3  -2   8       44.75       40.26      1.08 o 
   4  -2   8      786.32      760.03      7.16 o 
   5  -2   8        2.97        1.67      0.42 o 
   6  -2   8       11.35        9.88      1.07 o 
   7  -2   8      173.80      176.86      3.04 o 
   8  -2   8        9.21        8.25      0.94 o 
  -8  -1   8        0.65        0.84      0.82 o 
  -7  -1   8       28.99       26.12      2.09 o 
  -6  -1   8       22.44       22.42      1.71 o 
  -5  -1   8       89.90       92.99      3.08 o 
  -4  -1   8        4.43        2.22      0.75 o 
  -3  -1   8      162.55      164.29      2.32 o 
  -2  -1   8       17.45       18.71      0.54 o 
  -1  -1   8      301.24      293.82      2.41 o 
   0  -1   8      540.05      550.34      3.61 o 
   1  -1   8      392.65      400.27      3.00 o 
   2  -1   8      200.20      182.28      2.29 o 
   3  -1   8      169.78      163.14      2.06 o 
   4  -1   8      543.94      535.97      4.96 o 
   5  -1   8        0.66        0.88      0.30 o 
   6  -1   8      281.58      270.75      3.74 o 
   7  -1   8       49.06       45.98      1.42 o 
   8  -1   8        0.61        0.36      0.42 o 
  -8   0   8       31.45       36.25      1.62 o 
  -7   0   8        1.44        0.09      0.66 o 
  -6   0   8       87.22       77.52      2.88 o 
  -5   0   8      338.42      313.84      6.22 o 
  -4   0   8        0.11        0.15      0.49 o 
  -3   0   8       14.97       13.53      0.89 o 
  -2   0   8        3.98        3.62      0.30 o 
  -1   0   8       14.98       14.11      0.47 o 
   0   0   8      133.42      150.16      1.44 o 
   1   0   8      470.72      464.84      3.02 o 
   2   0   8        0.00        0.45      0.26 o 
   3   0   8       20.93       19.34      0.71 o 
   4   0   8      165.40      167.00      2.02 o 
   5   0   8        1.83        0.95      0.31 o 
   6   0   8      205.45      190.07      2.91 o 
   7   0   8      290.96      286.20      3.85 o 
   8   0   8        5.69        6.88      1.23 o 
  -8   1   8        5.35        4.09      1.25 o 
  -7   1   8        8.84        6.98      1.61 o 
  -6   1   8        2.65        2.92      0.82 o 
  -5   1   8        0.01        0.01      0.57 o 
  -4   1   8        1.31        1.68      0.57 o 
  -3   1   8      135.88      129.63      1.92 o 
  -2   1   8       59.77       60.55      0.91 o 
  -1   1   8       26.65       30.07      0.66 o 
   0   1   8        0.11        0.15      0.19 o 
   1   1   8      781.21      811.61      4.76 o 
   2   1   8        0.97        0.32      0.17 o 
   3   1   8      137.73      127.72      1.91 o 
   4   1   8      166.78      165.04      2.14 o 
   5   1   8       15.37       12.81      0.62 o 
   6   1   8        3.92        3.63      1.13 o 
   7   1   8       10.49       11.64      0.87 o 
   8   1   8      314.60      341.52      5.17 o 
   9   1   8       28.44       35.26      1.46 o 
  -7   2   8       20.71       21.55      1.58 o 
  -6   2   8       22.41       21.40      1.76 o 
  -5   2   8        6.78        5.23      0.90 o 
  -4   2   8      143.37      121.39      2.75 o 
  -3   2   8       13.31       14.04      0.57 o 
  -2   2   8      154.71      159.93      1.89 o 
  -1   2   8       29.41       28.63      0.67 o 
   0   2   8      579.82      579.88      3.88 o 
   1   2   8       71.24       77.81      0.99 o 
   2   2   8        0.92        0.70      0.21 o 
   3   2   8      391.90      391.43      3.84 o 
   4   2   8      183.90      158.15      2.39 o 
   5   2   8        1.82        0.46      0.35 o 
   6   2   8      126.17      114.44      2.32 o 
   7   2   8        0.69        1.57      0.55 o 
   8   2   8        0.20        0.71      0.51 o 
   9   2   8       83.67       94.50      2.49 o 
  -7   3   8        6.77        6.86      1.16 o 
  -6   3   8       53.73       58.42      2.13 o 
  -5   3   8        2.26        4.19      0.84 o 
  -4   3   8       24.28       29.98      1.50 o 
  -3   3   8        5.45        4.34      0.40 o 
  -2   3   8      681.41      652.70      5.11 o 
  -1   3   8       25.96       23.39      0.62 o 
   0   3   8       32.56       38.57      0.71 o 
   1   3   8       25.58       28.14      0.62 o 
   2   3   8       10.59       13.60      0.46 o 
   3   3   8      191.57      171.52      2.49 o 
   4   3   8       42.40       46.92      1.55 o 
   5   3   8      150.38      139.17      2.45 o 
   6   3   8       34.39       38.91      1.62 o 
   7   3   8      244.69      229.04      4.39 o 
   8   3   8        6.36        6.09      1.58 o 
   9   3   8       46.98       59.02      2.68 o 
  -7   4   8      141.54      160.13      3.74 o 
  -6   4   8       60.26       58.37      2.25 o 
  -5   4   8       73.61       71.46      2.51 o 
  -4   4   8       41.36       41.18      1.77 o 
  -3   4   8      403.86      402.57      4.88 o 
  -2   4   8     1957.64     1933.38     13.56 o 
  -1   4   8       79.42       79.59      1.37 o 
   0   4   8       97.59      110.52      1.31 o 
   1   4   8      324.88      317.66      2.51 o 
   2   4   8       16.54       18.17      0.78 o 
   3   4   8      167.52      178.35      2.33 o 
   4   4   8      552.42      518.88      6.00 o 
   5   4   8       39.29       33.11      2.12 o 
   6   4   8        1.08        1.34      0.62 o 
   7   4   8        2.79        2.71      0.66 o 
   8   4   8        0.61        0.21      0.52 o 
   9   4   8        0.48        0.10      0.55 o 
  -6   5   8        6.70        5.69      1.38 o 
  -5   5   8        0.87        1.40      0.75 o 
  -4   5   8       20.82       20.96      2.42 o 
  -3   5   8        0.83        0.61      0.65 o 
  -2   5   8       16.25       15.23      0.87 o 
  -1   5   8       75.45       70.42      1.50 o 
   0   5   8       20.10       23.64      0.70 o 
   1   5   8       22.97       17.83      0.62 o 
   2   5   8      308.97      295.04      2.68 o 
   3   5   8       98.02      104.14      1.90 o 
   4   5   8       10.66       10.67      0.82 o 
   5   5   8      109.40      108.46      2.47 o 
   6   5   8       14.78       12.12      0.93 o 
   7   5   8        4.49        4.82      1.67 o 
   8   5   8        2.31        2.81      0.78 o 
   9   5   8       40.79       39.06      2.04 o 
  -6   6   8       34.57       34.89      2.03 o 
  -5   6   8        1.87        1.79      1.14 o 
  -4   6   8        0.05        0.89      0.78 o 
  -3   6   8        8.15        7.31      1.05 o 
  -2   6   8       47.77       46.62      1.73 o 
  -1   6   8        6.90        8.13      0.75 o 
   0   6   8       30.42       32.81      1.52 o 
   1   6   8       18.77       16.62      0.71 o 
   2   6   8       18.78       13.95      0.71 o 
   3   6   8        8.12       10.55      0.89 o 
   4   6   8       79.80       75.81      1.95 o 
   5   6   8      198.11      195.41      3.27 o 
   6   6   8       14.54       14.37      1.07 o 
   7   6   8        9.56        7.78      1.07 o 
   8   6   8        4.08        2.19      0.83 o 
  -5   7   8       21.07       18.11      1.63 o 
  -4   7   8       87.37       94.44      2.95 o 
  -3   7   8        7.55        8.29      1.22 o 
  -2   7   8        1.37        1.35      0.70 o 
  -1   7   8       45.95       40.21      1.61 o 
   0   7   8      164.76      155.11      3.20 o 
   1   7   8      267.12      220.46      3.89 o 
   2   7   8      388.52      321.84      4.24 o 
   3   7   8       73.49       73.60      1.60 o 
   4   7   8      458.17      452.99      5.95 o 
   5   7   8      108.35      116.77      2.56 o 
   6   7   8       27.83       29.22      1.33 o 
   7   7   8       35.77       37.61      1.60 o 
   8   7   8        0.63        0.54      0.74 o 
  -4   8   8      231.91      266.11      8.48 o 
  -3   8   8       18.31       16.20      2.12 o 
  -2   8   8       41.20       41.35      1.68 o 
  -1   8   8        8.33        7.52      1.13 o 
   0   8   8       36.78       40.89      2.02 o 
   1   8   8        8.46        7.71      1.35 o 
   2   8   8       27.76       32.88      1.62 o 
   3   8   8      262.57      261.73      3.43 o 
   4   8   8      254.50      255.31      4.23 o 
   5   8   8       11.86       11.65      1.04 o 
   6   8   8        6.89        7.09      1.49 o 
   7   8   8       22.80       22.61      1.76 o 
   8   8   8        0.29        0.38      0.77 o 
  -3   9   8        2.43        1.05      1.39 o 
  -2   9   8        5.98        4.50      0.99 o 
  -1   9   8        0.25        0.02      0.98 o 
   0   9   8       49.82       52.77      2.64 o 
   1   9   8        1.39        0.24      0.91 o 
   2   9   8       38.32       33.24      1.88 o 
   3   9   8        0.06        0.60      0.53 o 
   4   9   8        6.12        6.26      0.91 o 
   5   9   8       25.96       26.11      1.47 o 
   6   9   8       29.09       29.99      1.56 o 
   7   9   8        3.15        5.04      0.95 o 
  -2  10   8        0.15        2.58      1.52 o 
  -1  10   8       73.18       74.02      2.97 o 
   0  10   8       27.75       29.99      2.23 o 
   1  10   8        1.31        0.98      1.18 o 
   2  10   8       29.49       29.81      1.98 o 
   3  10   8        2.55        3.98      1.09 o 
   4  10   8        5.55        4.16      1.05 o 
   5  10   8       67.65       84.03      2.51 o 
   6  10   8       91.15      102.00      3.08 o 
  -1  11   8        3.54        2.78      1.78 o 
   0  11   8        6.51        7.14      1.69 o 
   1  11   8        4.62        5.80      1.57 o 
   2  11   8        9.17       10.42      1.54 o 
   3  11   8       23.23       24.29      1.75 o 
   4  11   8       32.33       32.42      2.15 o 
   5  11   8       69.28       79.96      4.07 o 
  -4 -10   9       13.37       15.25      1.82 o 
  -3 -10   9       18.27       19.81      2.55 o 
  -2 -10   9        1.47        2.39      1.41 o 
  -1 -10   9        0.19        1.53      1.34 o 
   0 -10   9        7.16        5.58      1.24 o 
   1 -10   9       53.13       55.86      2.85 o 
  -5  -9   9        0.16        0.62      1.53 o 
  -4  -9   9        3.93        2.12      1.21 o 
  -3  -9   9       11.68       11.54      1.50 o 
  -2  -9   9       24.15       30.80      2.24 o 
  -1  -9   9        0.85        2.06      1.08 o 
   0  -9   9       86.12       94.90      3.19 o 
   1  -9   9       53.23       53.53      2.65 o 
   2  -9   9       16.94       16.01      1.41 o 
   3  -9   9        1.82        2.27      0.89 o 
  -6  -8   9        3.44        2.48      1.20 o 
  -5  -8   9        0.56       -0.84      0.92 o 
  -4  -8   9       29.84       29.88      2.08 o 
  -3  -8   9        4.92        4.70      1.19 o 
  -2  -8   9       44.03       41.48      2.53 o 
  -1  -8   9      237.51      240.50      4.86 o 
   0  -8   9      226.76      219.67      4.48 o 
   1  -8   9        2.31        1.55      0.72 o 
   2  -8   9       62.51       60.30      2.12 o 
   3  -8   9        0.23        1.60      0.79 o 
   4  -8   9        2.27        0.59      0.88 o 
  -7  -7   9        0.27        2.42      1.47 o 
  -6  -7   9      148.07      150.63      5.40 o 
  -5  -7   9        9.58       10.09      1.39 o 
  -4  -7   9       19.91       22.76      1.34 o 
  -3  -7   9        9.08        7.89      1.20 o 
  -2  -7   9       10.50       13.28      1.39 o 
  -1  -7   9      227.02      226.95      5.06 o 
   0  -7   9      116.66      115.95      3.31 o 
   1  -7   9        4.23        3.86      0.63 o 
   2  -7   9       34.14       33.42      1.60 o 
   3  -7   9       31.13       31.45      1.60 o 
   4  -7   9       58.10       56.95      2.08 o 
   5  -7   9       15.18       12.72      1.19 o 
  -7  -6   9        8.67        7.16      1.56 o 
  -6  -6   9       29.18       30.82      2.23 o 
  -5  -6   9        7.18        5.07      1.10 o 
  -4  -6   9       94.55       90.08      2.26 o 
  -3  -6   9       20.54       21.21      1.51 o 
  -2  -6   9        3.25        4.52      0.86 o 
  -1  -6   9       14.14       19.10      1.30 o 
   0  -6   9       17.32       13.47      1.16 o 
   1  -6   9       21.48       19.25      1.18 o 
   2  -6   9        7.03        5.51      0.84 o 
   3  -6   9       45.79       48.47      1.78 o 
   4  -6   9       42.33       41.79      1.71 o 
   5  -6   9      246.03      273.41      4.43 o 
   6  -6   9        3.67        5.20      1.15 o 
  -7  -5   9       79.98       82.74      3.32 o 
  -6  -5   9       25.40       27.53      2.89 o 
  -5  -5   9        9.85        8.83      1.40 o 
  -4  -5   9      362.16      359.21      4.63 o 
  -3  -5   9        3.23        2.89      0.73 o 
  -2  -5   9      226.18      231.24      3.79 o 
  -1  -5   9      198.96      185.00      3.02 o 
   0  -5   9       61.54       59.84      1.29 o 
   1  -5   9        6.67        2.56      0.58 o 
   2  -5   9       58.97       40.12      1.38 o 
   3  -5   9       21.12       21.61      1.13 o 
   4  -5   9       72.23       73.04      2.16 o 
   5  -5   9        1.84        3.31      0.70 o 
   6  -5   9        3.62        3.28      0.88 o 
  -8  -4   9        1.97        2.27      1.11 o 
  -7  -4   9       17.19       13.67      1.66 o 
  -6  -4   9        1.72        1.51      0.91 o 
  -5  -4   9       78.72       81.66      3.09 o 
  -4  -4   9      307.85      308.94      4.36 o 
  -3  -4   9      203.81      205.08      2.98 o 
  -2  -4   9      149.02      148.56      2.42 o 
  -1  -4   9      103.55      105.39      1.68 o 
   0  -4   9        4.08        3.79      0.43 o 
   1  -4   9      138.35      135.67      2.50 o 
   2  -4   9       81.05       75.21      1.78 o 
   3  -4   9      106.06      110.75      2.20 o 
   4  -4   9       87.90       81.46      1.89 o 
   5  -4   9       10.44       12.60      0.88 o 
   6  -4   9       79.75       81.31      2.52 o 
   7  -4   9       43.00       44.16      3.56 o 
  -8  -3   9        0.05        0.29      0.96 o 
  -7  -3   9       16.20       17.60      1.80 o 
  -6  -3   9       14.99       13.37      1.63 o 
  -5  -3   9       27.93       29.39      1.98 o 
  -4  -3   9      160.22      156.87      2.94 o 
  -3  -3   9        1.36        0.56      0.46 o 
  -2  -3   9       58.50       59.84      1.32 o 
  -1  -3   9        8.68        8.09      0.43 o 
   0  -3   9        0.39        0.93      0.28 o 
   1  -3   9       84.40       84.69      1.35 o 
   2  -3   9       77.11       78.34      1.70 o 
   3  -3   9       35.10       36.01      1.25 o 
   4  -3   9       73.51       74.87      1.72 o 
   5  -3   9        0.44        0.99      0.45 o 
   6  -3   9       13.67       11.27      0.98 o 
   7  -3   9        5.89        3.91      0.83 o 
  -8  -2   9        3.76        6.14      1.07 o 
  -7  -2   9       20.21       18.82      1.50 o 
  -6  -2   9       11.44        8.78      1.32 o 
  -5  -2   9        3.62        2.07      0.69 o 
  -4  -2   9        0.92        0.39      0.53 o 
  -3  -2   9        8.87       10.26      0.98 o 
  -2  -2   9        1.09        1.32      0.31 o 
  -1  -2   9       55.64       62.72      0.93 o 
   0  -2   9      348.64      357.08      2.80 o 
   1  -2   9       37.29       36.72      0.85 o 
   2  -2   9      146.42      141.05      2.10 o 
   3  -2   9       27.97       23.03      0.98 o 
   4  -2   9        4.13        2.91      0.50 o 
   5  -2   9       39.62       33.86      1.14 o 
   6  -2   9      186.25      182.41      3.15 o 
   7  -2   9        1.15        1.68      0.53 o 
   8  -2   9      104.77      115.22      3.36 o 
  -8  -1   9        8.38        8.21      1.18 o 
  -7  -1   9       15.08       13.14      1.59 o 
  -6  -1   9        2.16        2.75      1.10 o 
  -5  -1   9       53.85       47.24      2.35 o 
  -4  -1   9       69.19       66.17      2.63 o 
  -3  -1   9       18.99       17.98      0.93 o 
  -2  -1   9      105.51      107.28      1.41 o 
  -1  -1   9      351.18      357.20      2.85 o 
   0  -1   9      585.12      595.59      3.82 o 
   1  -1   9      218.77      219.74      2.14 o 
   2  -1   9      464.67      450.19      4.45 o 
   3  -1   9       24.43       24.08      0.92 o 
   4  -1   9      257.59      243.63      3.24 o 
   5  -1   9       91.21       82.49      2.88 o 
   6  -1   9       39.53       36.65      1.35 o 
   7  -1   9       55.05       62.97      1.75 o 
   8  -1   9       24.33       29.29      1.28 o 
  -7   0   9       12.43       13.94      1.42 o 
  -6   0   9       77.75       71.82      2.58 o 
  -5   0   9       67.68       55.60      2.58 o 
  -4   0   9       24.72       28.65      1.87 o 
  -3   0   9        9.97       10.96      0.61 o 
  -2   0   9       35.39       32.64      0.82 o 
  -1   0   9       49.49       45.46      0.82 o 
   0   0   9       58.32       63.52      0.88 o 
   1   0   9       58.90       56.34      0.84 o 
   2   0   9        0.65        0.95      0.33 o 
   3   0   9       25.56       27.17      0.97 o 
   4   0   9      547.73      512.81      5.29 o 
   5   0   9       11.72       12.60      0.73 o 
   6   0   9        7.49        6.21      0.90 o 
   7   0   9       78.68       73.37      2.27 o 
   8   0   9        0.74        0.78      0.54 o 
  -7   1   9        3.63        2.83      0.94 o 
  -6   1   9       17.80       15.76      1.46 o 
  -5   1   9      130.17      130.20      3.42 o 
  -4   1   9       89.18       87.61      2.33 o 
  -3   1   9       33.62       33.67      0.90 o 
  -2   1   9       49.84       46.50      0.94 o 
  -1   1   9       11.01       14.40      0.49 o 
   0   1   9       88.47       85.80      1.11 o 
   1   1   9        4.56        7.85      0.38 o 
   2   1   9       19.89       22.01      0.53 o 
   3   1   9       32.16       26.85      1.21 o 
   4   1   9       71.37       63.25      2.63 o 
   5   1   9       14.58       12.72      0.81 o 
   6   1   9      151.50      153.11      2.94 o 
   7   1   9        8.53        6.71      0.83 o 
   8   1   9        1.80        1.15      0.59 o 
  -7   2   9        5.53        3.79      1.03 o 
  -6   2   9       58.24       57.36      2.44 o 
  -5   2   9       17.08       15.66      1.42 o 
  -4   2   9        9.89       10.03      1.02 o 
  -3   2   9        3.92        4.79      0.53 o 
  -2   2   9       22.17       22.51      0.88 o 
  -1   2   9        0.50        0.74      0.22 o 
   0   2   9      125.51      132.62      1.37 o 
   1   2   9       22.13       24.99      0.66 o 
   2   2   9      130.99      133.39      1.53 o 
   3   2   9      513.89      496.96      5.52 o 
   4   2   9     1087.33     1055.56     10.85 o 
   5   2   9        9.05        6.48      0.76 o 
   6   2   9      115.67      106.29      2.85 o 
   7   2   9        7.84        5.56      0.86 o 
   8   2   9       10.54       17.17      1.27 o 
  -7   3   9        8.11        8.74      1.34 o 
  -6   3   9       25.88       27.82      1.71 o 
  -5   3   9        0.05        0.70      0.70 o 
  -4   3   9      232.55      218.47      4.11 o 
  -3   3   9       37.76       37.03      1.14 o 
  -2   3   9     1885.07     1846.95     14.65 o 
  -1   3   9       83.03       77.01      1.18 o 
   0   3   9      121.69      126.14      1.36 o 
   1   3   9        2.01        1.22      0.29 o 
   2   3   9       53.73       66.40      1.08 o 
   3   3   9       20.63       21.98      0.91 o 
   4   3   9      822.99      802.04      7.91 o 
   5   3   9      812.11      772.64      9.28 o 
   6   3   9       57.43       62.83      1.59 o 
   7   3   9        4.99        3.18      0.70 o 
   8   3   9      113.24      120.00      3.15 o 
  -6   4   9        0.00       -0.35      0.77 o 
  -5   4   9       35.68       41.50      1.97 o 
  -4   4   9      419.84      416.98      6.29 o 
  -3   4   9       18.16       16.19      0.90 o 
  -2   4   9        1.81        0.42      0.55 o 
  -1   4   9      722.76      684.84      6.50 o 
   0   4   9        2.75        2.64      0.38 o 
   1   4   9      298.07      315.54      3.02 o 
   2   4   9       10.03       13.00      0.55 o 
   3   4   9       44.36       46.75      1.28 o 
   4   4   9        0.93        0.34      0.39 o 
   5   4   9        0.00       -0.19      0.71 o 
   6   4   9       77.43       75.57      1.98 o 
   7   4   9       80.28       72.28      3.95 o 
   8   4   9        9.67        6.98      1.01 o 
  -6   5   9        4.02        3.96      1.08 o 
  -5   5   9       10.20        9.98      1.71 o 
  -4   5   9        9.07        7.09      1.57 o 
  -3   5   9       20.79       17.52      1.24 o 
  -2   5   9       33.55       34.53      1.32 o 
  -1   5   9       24.50       25.22      1.13 o 
   0   5   9      221.92      215.63      2.69 o 
   1   5   9      148.53      126.80      2.20 o 
   2   5   9        2.40        1.89      0.38 o 
   3   5   9      190.43      182.93      3.22 o 
   4   5   9       11.34       10.58      1.02 o 
   5   5   9       75.64       78.35      2.10 o 
   6   5   9       31.95       33.47      1.49 o 
   7   5   9        0.00        0.39      0.52 o 
   8   5   9       51.25       57.76      2.29 o 
  -5   6   9      113.23      127.81      3.90 o 
  -4   6   9       52.64       57.34      3.36 o 
  -3   6   9       70.55       65.12      2.73 o 
  -2   6   9        2.50        1.67      0.68 o 
  -1   6   9        8.27        7.37      0.90 o 
   0   6   9        0.55        0.94      0.53 o 
   1   6   9       23.55       25.03      0.93 o 
   2   6   9       66.61       57.43      1.34 o 
   3   6   9       28.92       25.57      1.21 o 
   4   6   9        7.18        5.61      0.75 o 
   5   6   9       50.36       50.20      2.06 o 
   6   6   9       48.97       54.71      2.48 o 
   7   6   9       12.26       13.50      1.00 o 
   8   6   9       38.52       52.80      2.29 o 
  -5   7   9        0.90        1.79      0.99 o 
  -4   7   9        5.13        4.81      1.26 o 
  -3   7   9        1.55       -0.01      0.71 o 
  -2   7   9       17.80       18.11      1.24 o 
  -1   7   9       14.24       13.91      1.26 o 
   0   7   9        3.95        1.16      0.86 o 
   1   7   9        2.86        2.90      0.84 o 
   2   7   9        0.60        0.51      0.49 o 
   3   7   9        4.81        8.69      0.88 o 
   4   7   9       11.73       13.50      1.27 o 
   5   7   9       28.30       23.83      1.32 o 
   6   7   9        1.71        1.32      0.94 o 
   7   7   9        1.57        1.68      0.72 o 
   8   7   9        7.25        4.42      1.15 o 
  -4   8   9       67.74       69.27      2.81 o 
  -3   8   9        2.56        3.04      0.92 o 
  -2   8   9       13.57       10.92      1.18 o 
  -1   8   9      125.75      127.49      3.12 o 
   0   8   9        7.88        8.40      1.40 o 
   1   8   9       10.11        7.37      1.54 o 
   2   8   9      222.72      225.42      4.45 o 
   3   8   9       47.56       42.51      1.37 o 
   4   8   9      348.24      359.20      5.38 o 
   5   8   9       33.93       37.11      1.65 o 
   6   8   9        8.76        9.65      1.01 o 
   7   8   9      165.01      164.42      3.65 o 
  -3   9   9        0.09        0.43      1.24 o 
  -2   9   9        0.66        1.23      0.99 o 
  -1   9   9        0.00       -0.07      0.98 o 
   0   9   9        5.00        5.85      1.42 o 
   1   9   9      110.30      110.81      3.71 o 
   2   9   9       14.16       13.72      1.46 o 
   3   9   9       12.05       13.21      1.03 o 
   4   9   9       16.31       10.67      1.11 o 
   5   9   9      115.70      136.85      3.16 o 
   6   9   9       13.04       17.21      1.31 o 
   7   9   9       50.43       46.72      2.05 o 
  -2  10   9        0.33        2.58      1.53 o 
  -1  10   9      195.64      219.90      4.92 o 
   0  10   9        6.05        4.81      1.49 o 
   1  10   9       36.12       36.76      2.46 o 
   2  10   9        5.19        4.57      1.97 o 
   3  10   9       31.00       28.18      1.72 o 
   4  10   9        1.13        3.05      1.28 o 
   5  10   9        9.21       10.86      1.77 o 
   6  10   9        7.31        4.14      1.87 o 
   0  11   9       19.18       15.60      2.01 o 
   1  11   9        3.47        3.48      2.67 o 
   2  11   9       16.16       16.42      1.94 o 
   3  11   9        0.68        1.33      1.05 o 
   4  11   9        0.36        0.60      1.59 o 
  -3 -10  10       37.74       41.32      6.69 o 
  -2 -10  10       79.25       94.01      3.75 o 
  -1 -10  10      103.96      105.86      3.85 o 
   0 -10  10       21.60       21.33      1.71 o 
  -5  -9  10        1.57        5.61      1.92 o 
  -4  -9  10       48.98       47.74      2.61 o 
  -3  -9  10       50.15       51.30      2.78 o 
  -2  -9  10      113.27      113.48      3.95 o 
  -1  -9  10       25.89       28.31      2.18 o 
   0  -9  10        9.80       11.29      1.58 o 
   1  -9  10        0.31       -2.22      1.19 o 
   2  -9  10       34.73       42.86      2.23 o 
  -6  -8  10        9.67       13.28      2.83 o 
  -5  -8  10        1.06        1.58      1.33 o 
  -4  -8  10        4.23        3.18      1.10 o 
  -3  -8  10        1.52        2.65      1.19 o 
  -2  -8  10      212.40      218.89      5.34 o 
  -1  -8  10        5.81        7.63      1.28 o 
   0  -8  10      120.87      116.13      3.36 o 
   1  -8  10        6.76       12.04      1.86 o 
   2  -8  10       43.50       53.20      2.25 o 
   3  -8  10        4.81        3.42      0.85 o 
  -6  -7  10       51.95       52.23      3.45 o 
  -5  -7  10       99.70      105.82      3.02 o 
  -4  -7  10       31.71       31.06      1.76 o 
  -3  -7  10      105.66      105.55      3.12 o 
  -2  -7  10       78.79       66.01      3.90 o 
  -1  -7  10       56.71       56.78      2.46 o 
   0  -7  10       12.15       10.11      1.25 o 
   1  -7  10       34.07       34.52      1.59 o 
   2  -7  10        1.37        0.78      0.70 o 
   3  -7  10        3.88        3.76      0.84 o 
   4  -7  10       19.80       22.35      1.53 o 
  -7  -6  10      100.10      102.12      4.51 o 
  -6  -6  10        2.78        2.57      1.80 o 
  -5  -6  10        5.32        5.88      1.31 o 
  -4  -6  10        0.00       -0.14      0.59 o 
  -3  -6  10       27.95       27.93      1.73 o 
  -2  -6  10       86.23       87.38      2.78 o 
  -1  -6  10        0.30        0.23      0.73 o 
   0  -6  10        2.24        0.96      0.75 o 
   1  -6  10        0.04       -0.28      0.54 o 
   2  -6  10        2.23        2.18      0.67 o 
   3  -6  10        0.00        0.99      0.66 o 
   4  -6  10       21.13       25.32      1.48 o 
   5  -6  10        1.16        1.08      0.94 o 
  -7  -5  10       23.87       23.47      2.14 o 
  -6  -5  10       94.14       92.06      3.60 o 
  -5  -5  10      138.04      139.62      4.33 o 
  -4  -5  10      139.66      136.34      2.65 o 
  -3  -5  10      557.24      557.97      7.28 o 
  -2  -5  10        4.33        2.16      0.95 o 
  -1  -5  10        0.17        0.17      0.63 o 
   0  -5  10      544.28      505.66      5.18 o 
   1  -5  10        3.83        2.30      0.50 o 
   2  -5  10       39.16       34.55      1.48 o 
   3  -5  10        2.57        1.20      0.49 o 
   4  -5  10        6.30        7.11      0.81 o 
   5  -5  10       66.23       75.91      2.17 o 
   6  -5  10       30.95       30.92      1.89 o 
  -7  -4  10       11.19       10.98      1.66 o 
  -6  -4  10       11.94       11.17      1.56 o 
  -5  -4  10        7.03        4.33      1.75 o 
  -4  -4  10        7.72        7.37      0.87 o 
  -3  -4  10      201.73      201.20      3.32 o 
  -2  -4  10       22.98       27.91      1.26 o 
  -1  -4  10        0.47        0.23      0.63 o 
   0  -4  10       21.96       19.49      0.88 o 
   1  -4  10       50.05       51.51      1.24 o 
   2  -4  10       19.96       23.29      1.21 o 
   3  -4  10        1.29        1.72      0.56 o 
   4  -4  10       60.86       59.09      1.70 o 
   5  -4  10       13.48       13.69      0.94 o 
   6  -4  10        7.17        5.62      1.17 o 
  -7  -3  10       13.84       14.20      1.77 o 
  -6  -3  10       55.72       53.32      2.84 o 
  -5  -3  10        0.92        0.60      1.12 o 
  -4  -3  10      182.14      182.48      3.12 o 
  -3  -3  10       46.55       46.13      2.27 o 
  -2  -3  10       10.91       11.06      0.99 o 
  -1  -3  10       12.50       12.93      0.73 o 
   0  -3  10       73.74       70.04      1.29 o 
   1  -3  10      140.52      128.78      1.83 o 
   2  -3  10        8.46        6.35      0.78 o 
   3  -3  10        0.00        0.37      0.42 o 
   4  -3  10       14.79       14.04      0.93 o 
   5  -3  10        9.71        8.56      0.77 o 
   6  -3  10      237.16      236.18      3.96 o 
   7  -3  10        5.59        5.54      0.87 o 
  -7  -2  10        6.92        6.30      1.11 o 
  -6  -2  10       16.73       17.44      1.49 o 
  -5  -2  10       30.97       26.60      1.68 o 
  -4  -2  10       18.97       17.68      1.59 o 
  -3  -2  10       28.46       27.11      1.18 o 
  -2  -2  10        1.18        0.52      0.43 o 
  -1  -2  10       18.21       18.11      0.77 o 
   0  -2  10       57.84       59.10      1.18 o 
   1  -2  10        0.72        0.57      0.29 o 
   2  -2  10        6.72        5.29      0.64 o 
   3  -2  10       20.57       21.71      1.09 o 
   4  -2  10       56.23       58.71      1.55 o 
   5  -2  10        8.33        9.97      0.78 o 
   6  -2  10       45.84       38.20      1.51 o 
   7  -2  10       24.88       18.51      1.51 o 
  -7  -1  10        1.42        0.79      1.06 o 
  -6  -1  10        6.56        7.46      1.35 o 
  -5  -1  10        7.94        4.72      1.45 o 
  -4  -1  10        0.78        0.49      0.67 o 
  -3  -1  10      244.78      244.78      3.25 o 
  -2  -1  10      248.57      254.59      2.85 o 
  -1  -1  10      194.32      205.09      2.19 o 
   0  -1  10      185.95      179.03      2.02 o 
   1  -1  10     1029.76     1004.94      6.81 o 
   2  -1  10      330.14      320.63      3.64 o 
   3  -1  10     1186.69     1137.36     10.90 o 
   4  -1  10       58.00       59.20      1.60 o 
   5  -1  10        0.85        0.97      0.41 o 
   6  -1  10      118.99      117.37      2.51 o 
   7  -1  10       39.65       38.98      1.73 o 
  -7   0  10       59.49       56.33      2.52 o 
  -6   0  10       69.84       65.93      2.61 o 
  -5   0  10       82.58       76.38      3.47 o 
  -4   0  10       32.53       32.08      2.42 o 
  -3   0  10        0.71        1.22      0.43 o 
  -2   0  10      121.63      121.67      2.01 o 
  -1   0  10      123.65      121.10      1.44 o 
   0   0  10        3.33        4.75      0.42 o 
   1   0  10        1.90        1.46      0.32 o 
   2   0  10      221.60      215.17      2.79 o 
   3   0  10      754.33      747.45      8.67 o 
   4   0  10        0.01        0.16      0.48 o 
   5   0  10       47.51       45.86      1.33 o 
   6   0  10       11.37        9.83      0.87 o 
   7   0  10       14.26       19.03      1.25 o 
   8   0  10       74.47       90.20      2.64 o 
  -7   1  10       33.01       37.23      2.20 o 
  -6   1  10        8.35        8.80      1.29 o 
  -5   1  10        0.04       -0.25      0.70 o 
  -4   1  10       47.09       49.36      1.89 o 
  -3   1  10      154.38      144.84      2.17 o 
  -2   1  10      506.63      489.91      4.70 o 
  -1   1  10       16.61       17.41      0.66 o 
   0   1  10       48.12       42.10      0.82 o 
   1   1  10       59.01       58.99      1.10 o 
   2   1  10       45.24       36.36      1.06 o 
   3   1  10       86.29       82.84      2.05 o 
   4   1  10       13.17       11.91      1.26 o 
   5   1  10       28.28       27.81      1.23 o 
   6   1  10       47.54       46.91      1.83 o 
   7   1  10        9.91        7.30      0.92 o 
   8   1  10       22.89       25.18      1.60 o 
  -7   2  10       45.48       53.18      2.57 o 
  -6   2  10        2.55        0.98      0.94 o 
  -5   2  10        1.66        1.28      0.85 o 
  -4   2  10        3.72        4.33      0.86 o 
  -3   2  10       61.93       63.70      1.50 o 
  -2   2  10      299.30      297.49      3.62 o 
  -1   2  10       31.56       30.49      0.93 o 
   0   2  10       67.39       70.15      1.31 o 
   1   2  10       73.39       69.73      1.23 o 
   2   2  10        9.91       10.43      0.50 o 
   3   2  10       25.70       24.06      1.10 o 
   4   2  10      455.17      456.27      5.84 o 
   5   2  10       42.17       40.30      1.95 o 
   6   2  10        0.31        1.73      0.72 o 
   7   2  10       89.48       88.54      2.78 o 
   8   2  10       23.84       18.50      1.43 o 
  -6   3  10        2.19        2.47      1.43 o 
  -5   3  10       19.90       19.26      1.51 o 
  -4   3  10        2.66        1.80      0.72 o 
  -3   3  10      315.75      316.15      4.31 o 
  -2   3  10       28.61       29.19      1.15 o 
  -1   3  10      275.90      275.41      3.06 o 
   0   3  10        4.69        2.90      0.40 o 
   1   3  10       94.89       85.08      1.40 o 
   2   3  10      109.41       97.57      1.40 o 
   3   3  10       47.91       61.01      1.61 o 
   4   3  10       91.15       83.18      1.87 o 
   5   3  10       54.08       53.50      2.36 o 
   6   3  10       22.53       19.34      1.09 o 
   7   3  10        2.25        2.41      0.72 o 
   8   3  10       25.60       31.42      1.78 o 
  -6   4  10        1.34        1.15      0.89 o 
  -5   4  10       84.02       94.51      2.91 o 
  -4   4  10        4.75        2.63      1.08 o 
  -3   4  10      212.65      207.24      3.11 o 
  -2   4  10       24.88       22.85      1.34 o 
  -1   4  10        0.39        0.47      0.54 o 
   0   4  10       93.07      100.29      1.92 o 
   1   4  10       20.82       17.88      0.74 o 
   2   4  10        6.77        6.22      0.49 o 
   3   4  10        4.54        4.79      0.64 o 
   4   4  10       75.98       74.76      1.95 o 
   5   4  10        2.43        1.82      0.52 o 
   6   4  10      262.94      257.76      4.35 o 
   7   4  10        2.80        1.36      0.67 o 
   8   4  10       13.33       17.67      1.46 o 
  -5   5  10       63.66       69.09      2.66 o 
  -4   5  10       53.26       48.23      2.21 o 
  -3   5  10       92.44       88.30      2.01 o 
  -2   5  10       88.78       93.76      2.54 o 
  -1   5  10      157.26      158.56      3.02 o 
   0   5  10        3.17        2.45      0.85 o 
   1   5  10       66.45       46.63      1.19 o 
   2   5  10        8.01        1.85      0.41 o 
   3   5  10        1.12        1.62      0.54 o 
   4   5  10       50.01       46.36      1.61 o 
   5   5  10      132.58      135.96      2.76 o 
   6   5  10       25.00       23.73      1.38 o 
   7   5  10        0.01        0.35      0.56 o 
   8   5  10        1.51        2.60      0.93 o 
  -5   6  10      108.43      109.19      3.38 o 
  -4   6  10      472.31      480.82      8.57 o 
  -3   6  10        1.60        1.34      0.80 o 
  -2   6  10       12.57       11.62      1.16 o 
  -1   6  10       12.07       10.82      1.16 o 
   0   6  10        0.17       -0.07      0.75 o 
   1   6  10       28.33       21.23      1.04 o 
   2   6  10        1.43        0.82      0.42 o 
   3   6  10        4.13        4.78      0.76 o 
   4   6  10        1.31        1.52      0.59 o 
   5   6  10       62.88       56.19      1.82 o 
   6   6  10        1.06        2.62      0.91 o 
   7   6  10        2.17        1.38      0.62 o 
   8   6  10       19.08       26.29      2.94 o 
  -4   7  10        2.89        4.13      1.08 o 
  -3   7  10       67.36       66.38      3.16 o 
  -2   7  10        0.28        0.27      0.81 o 
  -1   7  10        5.38        3.30      0.94 o 
   0   7  10        3.94        3.33      1.19 o 
   1   7  10       38.60       39.02      1.93 o 
   2   7  10       63.25       56.53      1.60 o 
   3   7  10        6.36        5.05      0.86 o 
   4   7  10        3.68        5.19      0.80 o 
   5   7  10        3.56        3.68      0.84 o 
   6   7  10       11.24       11.36      1.16 o 
   7   7  10        0.24        1.25      0.69 o 
  -3   8  10        9.68       11.59      1.95 o 
  -2   8  10        3.34        1.08      1.12 o 
  -1   8  10       91.60       92.98      3.39 o 
   0   8  10       55.66       59.79      2.84 o 
   1   8  10        0.32        1.56      0.98 o 
   2   8  10      174.71      177.94      3.51 o 
   3   8  10      105.75      101.03      2.44 o 
   4   8  10        9.48        8.87      1.01 o 
   5   8  10       71.09       81.50      2.40 o 
   6   8  10      113.76      120.13      2.91 o 
   7   8  10       42.41       43.74      1.78 o 
  -2   9  10        6.19        5.01      1.20 o 
  -1   9  10       81.66       83.76      3.01 o 
   0   9  10       48.04       53.49      3.68 o 
   1   9  10        0.26        0.60      1.18 o 
   2   9  10       20.68       23.43      1.76 o 
   3   9  10       25.71       32.65      2.03 o 
   4   9  10       34.91       39.59      1.86 o 
   5   9  10      420.11      453.42      6.63 o 
   6   9  10       14.26       11.93      1.47 o 
  -1  10  10        0.40        1.27      1.42 o 
   0  10  10       42.01       49.61      2.84 o 
   1  10  10        6.21        4.70      1.90 o 
   2  10  10        7.22        7.27      1.41 o 
   3  10  10        8.49        9.39      1.73 o 
   4  10  10       58.63       57.77      2.60 o 
   5  10  10        1.27        1.17      0.91 o 
   2  11  10       62.52       68.68      2.96 o 
  -3  -9  11        0.87        1.88      1.45 o 
  -2  -9  11       16.27       20.94      2.80 o 
  -1  -9  11       44.32       40.18      3.62 o 
   0  -9  11       41.53       38.12      2.13 o 
   1  -9  11       79.39       98.54      4.28 o 
  -5  -8  11        0.02        0.00      2.56 o 
  -4  -8  11        4.13        3.23      1.23 o 
  -3  -8  11        2.61        1.30      1.35 o 
  -2  -8  11       28.58       32.02      2.29 o 
  -1  -8  11      144.55      150.77      4.39 o 
   0  -8  11       11.65       13.58      1.88 o 
   1  -8  11       17.14       15.51      2.17 o 
   2  -8  11        0.37       -1.02      0.73 o 
   3  -8  11        0.22       -0.46      0.78 o 
  -5  -7  11        5.66        9.37      1.57 o 
  -4  -7  11        0.86        1.06      1.08 o 
  -3  -7  11       38.61       37.60      3.85 o 
  -2  -7  11        0.80        0.35      1.48 o 
  -1  -7  11      107.99      111.68      2.86 o 
   0  -7  11        1.05        0.32      0.90 o 
   1  -7  11       17.22       22.84      1.66 o 
   2  -7  11        0.83        0.16      0.78 o 
   3  -7  11       31.45       37.03      2.94 o 
   4  -7  11       23.73       19.99      1.53 o 
  -6  -6  11        8.76       10.28      1.80 o 
  -5  -6  11       14.32       13.93      1.55 o 
  -4  -6  11        0.63        0.34      0.85 o 
  -3  -6  11       40.76       38.86      1.90 o 
  -2  -6  11        1.07        0.19      1.52 o 
  -1  -6  11       31.03       32.35      1.63 o 
   0  -6  11        8.91        7.96      1.18 o 
   1  -6  11       53.96       50.98      1.42 o 
   2  -6  11        7.25        7.98      1.05 o 
   3  -6  11       74.30       80.21      2.35 o 
   4  -6  11      164.61      183.33      3.71 o 
   5  -6  11        5.34        5.21      0.95 o 
  -6  -5  11        3.49        0.70      1.53 o 
  -5  -5  11       89.00       87.03      3.57 o 
  -4  -5  11       32.63       33.92      1.58 o 
  -3  -5  11       11.13       10.76      1.20 o 
  -2  -5  11      262.93      267.22      4.63 o 
  -1  -5  11       11.08        9.47      1.05 o 
   0  -5  11        1.30        1.41      0.70 o 
   1  -5  11       47.39       52.04      1.40 o 
   2  -5  11       34.68       35.83      1.58 o 
   3  -5  11        0.31       -0.40      0.76 o 
   4  -5  11        1.49        3.37      0.72 o 
   5  -5  11       11.86       13.35      1.08 o 
  -7  -4  11        6.94        5.65      1.61 o 
  -6  -4  11       17.48       15.27      1.89 o 
  -5  -4  11      374.54      353.59     10.92 o 
  -4  -4  11       11.48       10.86      1.04 o 
  -3  -4  11      148.07      147.44      3.51 o 
  -2  -4  11        7.59        9.82      1.14 o 
  -1  -4  11        1.91        1.70      0.69 o 
   0  -4  11        9.82        6.44      0.64 o 
   1  -4  11      122.56      111.91      2.01 o 
   2  -4  11       77.25       76.08      2.09 o 
   3  -4  11        1.72        1.37      0.64 o 
   4  -4  11       23.04       20.03      1.17 o 
   5  -4  11        8.92        5.93      0.98 o 
   6  -4  11       66.37       68.35      2.26 o 
  -7  -3  11        1.51       -0.61      1.08 o 
  -6  -3  11       28.32       28.36      2.26 o 
  -5  -3  11        6.72        5.84      2.56 o 
  -4  -3  11      101.42      107.20      3.19 o 
  -3  -3  11       60.96       57.52      1.92 o 
  -2  -3  11       90.07       86.51      3.00 o 
  -1  -3  11       41.04       41.86      1.38 o 
   0  -3  11      320.23      311.05      3.31 o 
   1  -3  11       89.47       91.51      1.66 o 
   2  -3  11        4.00        2.03      0.61 o 
   3  -3  11        2.74        2.42      0.60 o 
   4  -3  11        0.26        0.48      0.49 o 
   5  -3  11       24.28       24.27      1.21 o 
   6  -3  11       39.84       34.61      1.71 o 
  -7  -2  11        3.64        2.70      1.04 o 
  -6  -2  11       65.47       59.06      3.76 o 
  -5  -2  11      123.14      123.09      3.45 o 
  -4  -2  11       35.78       38.70      1.45 o 
  -3  -2  11        0.02        0.30      0.57 o 
  -2  -2  11       72.38       69.21      3.77 o 
  -1  -2  11       18.63       17.72      0.91 o 
   0  -2  11       18.16       14.60      0.74 o 
   1  -2  11       10.44       11.45      0.65 o 
   2  -2  11        0.82        1.47      0.52 o 
   3  -2  11       45.62       44.91      1.53 o 
   4  -2  11       91.28       91.04      2.15 o 
   5  -2  11       68.82       63.26      1.71 o 
   6  -2  11       10.39       10.78      1.62 o 
   7  -2  11       81.13       84.13      2.32 o 
  -7  -1  11       12.18       11.66      1.33 o 
  -6  -1  11       14.51       13.86      1.48 o 
  -5  -1  11        0.24        0.08      0.62 o 
  -4  -1  11       38.86       35.78      2.32 o 
  -3  -1  11       41.00       39.81      1.43 o 
  -2  -1  11       12.11       11.09      0.98 o 
  -1  -1  11        3.06        3.83      0.58 o 
   0  -1  11      104.79      104.78      1.88 o 
   1  -1  11      143.87      135.67      1.83 o 
   2  -1  11       21.77       21.12      1.12 o 
   3  -1  11       37.57       38.27      1.41 o 
   4  -1  11      103.59      100.17      2.22 o 
   5  -1  11        1.11        0.41      0.47 o 
   6  -1  11      115.74      114.06      2.59 o 
   7  -1  11       41.25       49.82      1.79 o 
  -7   0  11        7.01        5.03      1.27 o 
  -6   0  11        6.15        7.67      1.31 o 
  -5   0  11        1.19        1.08      0.76 o 
  -4   0  11       14.56       12.79      1.41 o 
  -3   0  11        1.12        1.19      0.46 o 
  -2   0  11      343.93      342.75      5.06 o 
  -1   0  11        1.51        0.85      0.47 o 
   0   0  11      310.48      318.74      3.44 o 
   1   0  11      116.42      108.46      1.68 o 
   2   0  11       16.52       16.45      1.01 o 
   3   0  11        0.06        0.73      0.42 o 
   4   0  11      121.49      126.85      2.96 o 
   5   0  11        0.56        0.49      0.59 o 
   6   0  11      203.65      210.22      4.32 o 
   7   0  11        0.88        0.33      0.64 o 
  -6   1  11       16.87       15.32      1.63 o 
  -5   1  11       14.63       11.98      1.46 o 
  -4   1  11       55.44       52.40      2.35 o 
  -3   1  11       55.58       53.41      1.54 o 
  -2   1  11     1584.12     1572.57     12.79 o 
  -1   1  11       18.66       18.95      0.86 o 
   0   1  11      120.73      119.62      1.91 o 
   1   1  11        6.87        3.85      0.47 o 
   2   1  11        0.02       -0.08      0.33 o 
   3   1  11      372.45      364.09      4.68 o 
   4   1  11      602.31      595.28      7.33 o 
   5   1  11       66.63       71.01      2.00 o 
   6   1  11       61.34       58.14      1.63 o 
   7   1  11       45.78       46.27      2.18 o 
  -6   2  11       75.48       69.43      4.66 o 
  -5   2  11        3.62        4.14      1.53 o 
  -4   2  11        1.12        0.68      0.74 o 
  -3   2  11        1.17        1.06      0.66 o 
  -2   2  11      492.06      488.24      5.21 o 
  -1   2  11      326.99      318.73      7.20 o 
   0   2  11       27.53       28.67      1.16 o 
   1   2  11        3.26        4.01      0.46 o 
   2   2  11       79.43       78.33      1.30 o 
   3   2  11      185.11      181.84      3.01 o 
   4   2  11        7.96        6.09      0.90 o 
   5   2  11        3.49        2.98      0.62 o 
   6   2  11       12.65       13.82      1.19 o 
   7   2  11        1.36        0.56      0.62 o 
   8   2  11       39.87       41.39      2.10 o 
  -6   3  11        3.83        1.59      1.01 o 
  -5   3  11       24.96       24.64      2.65 o 
  -4   3  11        6.17        6.81      1.07 o 
  -3   3  11        0.16        0.42      0.58 o 
  -2   3  11        0.62        1.57      0.70 o 
  -1   3  11        8.64        8.22      0.80 o 
   0   3  11       93.42       88.52      1.83 o 
   1   3  11       13.58        8.55      0.63 o 
   2   3  11       47.24       36.00      1.04 o 
   3   3  11      210.31      203.60      3.26 o 
   4   3  11      118.90      116.14      2.36 o 
   5   3  11        0.52        0.28      0.62 o 
   6   3  11        1.75        1.67      0.61 o 
   7   3  11       68.90       72.36      2.68 o 
   8   3  11        0.97        1.24      0.73 o 
  -5   4  11        6.50        9.43      1.33 o 
  -4   4  11       18.98       21.46      1.63 o 
  -3   4  11       13.01       12.83      1.27 o 
  -2   4  11       71.81       76.16      2.35 o 
  -1   4  11        1.60        0.54      0.63 o 
   0   4  11        0.00        0.82      0.50 o 
   1   4  11       80.99       82.74      1.65 o 
   2   4  11       87.70       82.77      1.58 o 
   3   4  11        0.42       -0.07      0.50 o 
   4   4  11       93.16       83.51      2.18 o 
   5   4  11      123.28      127.40      2.71 o 
   6   4  11      100.37       94.86      2.57 o 
   7   4  11       15.79       22.81      2.15 o 
   8   4  11       17.15       22.40      1.79 o 
  -5   5  11       94.19       92.27      3.55 o 
  -4   5  11       15.33       14.45      1.51 o 
  -3   5  11      136.17      138.68      2.78 o 
  -2   5  11        3.51        2.59      1.15 o 
  -1   5  11        5.55        5.03      0.99 o 
   0   5  11      304.62      290.21      3.96 o 
   1   5  11       16.63       13.64      1.11 o 
   2   5  11      144.26      113.07      2.13 o 
   3   5  11        4.20        3.23      0.64 o 
   4   5  11        1.53        1.23      0.55 o 
   5   5  11       63.57       69.66      2.05 o 
   6   5  11       13.68        8.64      1.13 o 
   7   5  11        7.34        8.11      1.22 o 
  -4   6  11       10.91       13.38      1.50 o 
  -3   6  11       71.26       69.77      3.58 o 
  -2   6  11        1.05        1.59      1.00 o 
  -1   6  11       31.38       30.68      1.66 o 
   0   6  11       36.51       35.14      1.87 o 
   1   6  11        6.19        5.02      0.91 o 
   2   6  11        0.12        0.72      0.50 o 
   3   6  11       58.64       49.90      1.85 o 
   4   6  11        4.07        5.27      0.82 o 
   5   6  11        7.30        5.75      0.98 o 
   6   6  11       29.45       31.93      2.02 o 
   7   6  11        6.60        6.01      0.93 o 
  -3   7  11        3.05        2.40      1.69 o 
  -2   7  11       50.06       50.90      2.14 o 
  -1   7  11        4.76        5.53      1.10 o 
   0   7  11        0.62       -0.43      1.27 o 
   1   7  11      113.06      119.05      3.28 o 
   2   7  11       11.82       10.51      1.13 o 
   3   7  11        0.21       -0.13      0.55 o 
   4   7  11       83.64      100.68      2.66 o 
   5   7  11       78.48       86.97      2.48 o 
   6   7  11       28.21       31.30      1.59 o 
   7   7  11       17.02       18.55      2.18 o 
  -3   8  11        4.83        5.54      1.49 o 
  -2   8  11        5.79        5.38      1.45 o 
  -1   8  11      186.84      208.49      7.40 o 
   0   8  11        1.62        1.34      1.25 o 
   1   8  11       37.62       38.16      2.10 o 
   2   8  11       13.53       14.92      1.29 o 
   3   8  11       54.24       53.91      1.92 o 
   4   8  11       27.00       26.85      1.59 o 
   5   8  11        0.01        0.20      0.66 o 
   6   8  11        7.08        7.10      1.05 o 
  -1   9  11       71.17       77.20      6.01 o 
   0   9  11        7.51        3.18      1.57 o 
   1   9  11      108.02      110.53      3.84 o 
   2   9  11        0.48       -0.46      0.96 o 
   3   9  11      312.24      304.19      5.94 o 
   4   9  11        1.36        1.62      0.95 o 
   5   9  11       23.48       26.72      1.89 o 
   0  10  11       42.93       48.80      2.88 o 
   1  10  11        9.09        9.75      1.67 o 
   2  10  11       45.12       43.83      2.98 o 
   3  10  11      108.84      111.79      4.26 o 
   4  10  11       37.31       44.91      3.49 o 
  -3  -8  12        7.97        7.76      1.83 o 
  -2  -8  12      126.77      139.21      4.47 o 
  -1  -8  12       27.62       32.23      2.56 o 
   0  -8  12        0.17       -1.21      1.59 o 
   1  -8  12        9.68       13.32      2.15 o 
  -4  -7  12        6.92        5.56      1.30 o 
  -3  -7  12       40.85       33.92      2.40 o 
  -2  -7  12       14.39        6.32      1.57 o 
  -1  -7  12       14.46       14.93      2.58 o 
   0  -7  12       27.32       21.11      1.76 o 
   1  -7  12        0.00        0.14      1.30 o 
   2  -7  12        6.28        8.62      1.15 o 
   3  -7  12        1.84        0.86      0.81 o 
  -5  -6  12        3.86        4.47      1.57 o 
  -4  -6  12       83.83       83.78      3.60 o 
  -3  -6  12        5.91        6.31      1.17 o 
  -2  -6  12        7.43        5.25      1.41 o 
  -1  -6  12       10.20        8.44      1.27 o 
   0  -6  12        9.06       10.76      1.18 o 
   1  -6  12        0.17        1.35      0.60 o 
   2  -6  12       29.50       29.82      1.91 o 
   3  -6  12       26.61       29.86      1.67 o 
   4  -6  12       75.36       80.53      2.70 o 
  -6  -5  12        3.16        3.14      1.38 o 
  -5  -5  12        1.41        1.31      0.98 o 
  -4  -5  12       47.75       42.86      3.23 o 
  -3  -5  12        3.63        3.97      1.14 o 
  -2  -5  12        1.68        0.95      1.13 o 
  -1  -5  12       18.85       14.20      1.25 o 
   0  -5  12       23.72       26.15      1.49 o 
   1  -5  12       79.07       78.06      1.75 o 
   2  -5  12        0.88        0.64      0.58 o 
   3  -5  12        0.86        1.68      0.75 o 
   4  -5  12      182.67      193.85      3.73 o 
   5  -5  12        1.72        2.07      0.69 o 
  -6  -4  12       94.12       91.92      4.20 o 
  -5  -4  12       24.51       22.87      2.18 o 
  -4  -4  12       22.95       22.29      1.53 o 
  -3  -4  12       26.68       27.67      2.22 o 
  -2  -4  12       13.45       11.52      1.35 o 
  -1  -4  12      167.13      162.36      3.31 o 
   0  -4  12      122.36      122.52      2.58 o 
   1  -4  12        1.25        0.11      0.45 o 
   2  -4  12        6.32        6.68      0.99 o 
   3  -4  12        0.92        0.18      0.55 o 
   4  -4  12      101.94      112.24      3.40 o 
   5  -4  12      130.96      139.79      2.84 o 
  -6  -3  12       10.56        8.01      1.60 o 
  -5  -3  12       63.04       65.80      5.35 o 
  -4  -3  12      209.46      211.16      3.74 o 
  -3  -3  12       19.75       16.91      1.68 o 
  -2  -3  12       25.85       28.12      2.32 o 
  -1  -3  12        1.26        1.28      0.77 o 
   0  -3  12       78.48       78.56      2.17 o 
   1  -3  12       20.31       22.43      1.02 o 
   2  -3  12        6.87        4.09      0.74 o 
   3  -3  12      106.42      106.02      2.52 o 
   4  -3  12       48.87       51.88      2.00 o 
   5  -3  12        9.16        7.59      0.89 o 
   6  -3  12        0.47       -0.03      0.49 o 
  -6  -2  12       15.08       17.04      2.08 o 
  -5  -2  12      144.99      139.36      7.22 o 
  -4  -2  12       17.35       17.66      1.34 o 
  -3  -2  12       86.98       87.99      2.75 o 
  -2  -2  12      150.37      146.06      3.54 o 
  -1  -2  12        6.95        7.57      0.83 o 
   0  -2  12       49.94       53.40      1.56 o 
   1  -2  12        4.37        2.66      0.65 o 
   2  -2  12        7.77        6.25      0.78 o 
   3  -2  12       32.61       32.98      1.45 o 
   4  -2  12       47.27       50.43      1.72 o 
   5  -2  12        0.15       -0.19      0.50 o 
   6  -2  12       32.45       35.40      1.34 o 
  -6  -1  12       13.72       14.37      2.34 o 
  -5  -1  12       27.05       27.55      2.42 o 
  -4  -1  12       13.33       15.43      1.29 o 
  -3  -1  12      118.34      111.86      3.01 o 
  -2  -1  12      128.15      131.53      2.90 o 
  -1  -1  12        2.39        3.22      0.69 o 
   0  -1  12       21.24       22.28      1.24 o 
   1  -1  12        9.15       11.29      1.09 o 
   2  -1  12        0.07       -0.04      0.41 o 
   3  -1  12        0.22       -0.48      0.42 o 
   4  -1  12       11.76       12.47      0.99 o 
   5  -1  12      133.43      131.09      4.05 o 
   6  -1  12       71.18       74.64      1.86 o 
   7  -1  12        0.21        1.64      0.88 o 
  -6   0  12        4.16        2.13      1.21 o 
  -5   0  12        0.09       -0.88      0.78 o 
  -4   0  12       66.48       70.10      2.40 o 
  -3   0  12      111.90      114.48      2.47 o 
  -2   0  12        0.10        0.64      0.68 o 
  -1   0  12       19.82       17.35      1.16 o 
   0   0  12        0.15        0.81      0.52 o 
   1   0  12      135.07      133.49      2.20 o 
   2   0  12      855.21      834.02      8.78 o 
   3   0  12       54.95       55.34      1.88 o 
   4   0  12      501.51      504.35      6.76 o 
   5   0  12        2.31        2.51      0.63 o 
   6   0  12        6.57        4.60      0.91 o 
   7   0  12        4.56        6.02      1.10 o 
  -6   1  12        4.67        4.76      1.28 o 
  -5   1  12       21.14       21.89      1.89 o 
  -4   1  12        7.99        6.48      1.02 o 
  -3   1  12      238.32      236.52      3.49 o 
  -2   1  12       29.95       35.33      1.62 o 
  -1   1  12       12.50       12.68      1.12 o 
   0   1  12       17.42       15.00      0.95 o 
   1   1  12      438.00      426.70      4.70 o 
   2   1  12      112.13       97.94      2.23 o 
   3   1  12      234.78      239.22      3.71 o 
   4   1  12       25.67       25.13      1.40 o 
   5   1  12      258.82      268.26      4.45 o 
   6   1  12       80.14       85.72      2.36 o 
   7   1  12       10.59       12.58      2.78 o 
  -6   2  12        2.83        2.66      1.15 o 
  -5   2  12       21.90       23.30      1.97 o 
  -4   2  12       40.37       43.04      2.07 o 
  -3   2  12       82.89       88.46      2.06 o 
  -2   2  12        1.38        1.79      0.79 o 
  -1   2  12       95.75       90.93      2.17 o 
   0   2  12        5.25        3.47      0.65 o 
   1   2  12       21.24       19.35      0.94 o 
   2   2  12       10.64        9.57      0.72 o 
   3   2  12       43.31       39.48      1.49 o 
   4   2  12       12.63       12.61      1.20 o 
   5   2  12       12.66       12.69      1.74 o 
   6   2  12       51.34       51.26      2.05 o 
   7   2  12        0.98        2.00      0.78 o 
  -5   3  12       33.12       32.07      3.18 o 
  -4   3  12        1.52        2.27      0.81 o 
  -3   3  12        8.93        8.33      1.37 o 
  -2   3  12       24.98       26.04      1.51 o 
  -1   3  12       78.08       77.89      2.38 o 
   0   3  12       20.73       21.09      1.12 o 
   1   3  12       84.03       67.71      1.59 o 
   2   3  12       27.10       23.22      1.00 o 
   3   3  12       67.73       65.62      2.12 o 
   4   3  12        3.86        3.73      0.68 o 
   5   3  12      101.07      104.99      3.39 o 
   6   3  12        3.17        3.88      0.81 o 
   7   3  12        5.09        4.72      0.99 o 
  -5   4  12      154.08      166.89      6.80 o 
  -4   4  12      102.57      105.61      3.70 o 
  -3   4  12        0.00       -0.39      0.77 o 
  -2   4  12       11.99       13.81      1.26 o 
  -1   4  12       82.57       87.37      2.53 o 
   0   4  12        0.05       -0.54      0.60 o 
   1   4  12        0.30       -0.63      0.57 o 
   2   4  12       33.32       26.96      1.08 o 
   3   4  12        0.00       -0.21      0.46 o 
   4   4  12       56.96       50.55      1.81 o 
   5   4  12       11.90        8.67      0.95 o 
   6   4  12        2.45        3.85      0.93 o 
   7   4  12       37.86       44.69      2.32 o 
  -4   5  12       12.40        7.65      1.90 o 
  -3   5  12       53.08       54.92      2.00 o 
  -2   5  12       25.72       28.37      1.68 o 
  -1   5  12        0.70        1.09      0.91 o 
   0   5  12        2.91        2.09      0.82 o 
   1   5  12        0.00        0.08      0.61 o 
   2   5  12       42.35       38.26      1.43 o 
   3   5  12        1.34        0.14      0.50 o 
   4   5  12       51.21       42.31      1.72 o 
   5   5  12       20.82       17.69      1.28 o 
   6   5  12       14.57       13.25      1.14 o 
   7   5  12        8.91       10.43      1.02 o 
  -4   6  12        1.97       -1.10      1.34 o 
  -3   6  12        1.23       -0.24      1.10 o 
  -2   6  12        3.81        4.01      1.20 o 
  -1   6  12        3.35        4.95      1.33 o 
   0   6  12        6.55        6.74      1.25 o 
   1   6  12       50.58       49.90      2.27 o 
   2   6  12        0.43        0.25      0.59 o 
   3   6  12        3.55        3.24      0.79 o 
   4   6  12       85.23       86.62      2.47 o 
   5   6  12       18.57       19.89      1.38 o 
   6   6  12       33.19       34.05      1.65 o 
  -3   7  12       16.49       15.75      1.89 o 
  -2   7  12        0.43       -0.10      0.90 o 
  -1   7  12       45.17       54.36      2.82 o 
   0   7  12       23.55       25.16      3.30 o 
   1   7  12        9.49        9.86      1.34 o 
   2   7  12       38.94       37.61      1.75 o 
   3   7  12        0.70        0.12      0.58 o 
   4   7  12       22.56       27.39      1.61 o 
   5   7  12      239.74      266.42      4.72 o 
   6   7  12        5.03        4.57      1.03 o 
  -2   8  12        4.11        4.48      1.23 o 
  -1   8  12      151.42      178.36      4.92 o 
   0   8  12       59.14       58.16      2.98 o 
   1   8  12       43.84       48.99      2.71 o 
   2   8  12       77.72       79.07      2.46 o 
   3   8  12        8.75        8.04      1.15 o 
   4   8  12        6.18        5.74      1.14 o 
   5   8  12       54.40       60.06      2.53 o 
   0   9  12        1.30       -0.26      1.26 o 
   1   9  12      159.78      171.91      5.71 o 
   2   9  12      135.40      150.08      3.93 o 
   3   9  12       17.02       16.46      2.63 o 
   4   9  12       10.39        7.42      1.30 o 
  -3  -7  13       41.78       40.10      2.61 o 
  -2  -7  13       76.19       77.09      3.40 o 
  -1  -7  13        8.90        7.58      1.64 o 
   0  -7  13      163.18      180.49      3.79 o 
   1  -7  13       66.78       76.59      3.83 o 
   2  -7  13        0.08       -0.21      0.91 o 
  -4  -6  13        0.02        0.85      1.08 o 
  -3  -6  13        1.68       -0.26      1.31 o 
  -2  -6  13       31.01       21.65      2.10 o 
  -1  -6  13        0.00       -2.10      1.11 o 
   0  -6  13        5.99        5.52      1.09 o 
   1  -6  13        6.82        4.38      2.64 o 
   2  -6  13        3.92        2.50      0.84 o 
   3  -6  13        0.25        0.07      0.71 o 
  -5  -5  13       30.85       33.52      2.68 o 
  -4  -5  13        0.08        1.49      1.31 o 
  -3  -5  13        4.43        4.04      1.24 o 
  -2  -5  13       14.94       14.47      2.06 o 
  -1  -5  13       16.86       14.61      1.45 o 
   0  -5  13       48.56       47.67      1.97 o 
   1  -5  13       42.84       41.97      2.06 o 
   2  -5  13       12.93       14.19      1.25 o 
   3  -5  13       76.86       90.06      2.58 o 
   4  -5  13       30.93       29.06      1.64 o 
  -5  -4  13       15.10       15.49      2.14 o 
  -4  -4  13       47.29       50.33      2.20 o 
  -3  -4  13       60.23       57.60      2.51 o 
  -2  -4  13       67.48       62.47      2.85 o 
  -1  -4  13        0.04        0.48      0.96 o 
   0  -4  13        6.81        4.33      0.97 o 
   1  -4  13        3.48        3.00      0.68 o 
   2  -4  13       36.06       43.69      1.97 o 
   3  -4  13      167.42      183.44      3.62 o 
   4  -4  13       14.59       11.71      1.15 o 
   5  -4  13      101.70       99.28      2.62 o 
  -5  -3  13       12.57        9.55      3.69 o 
  -4  -3  13      183.07      184.33      3.94 o 
  -3  -3  13       45.70       44.98      2.20 o 
  -2  -3  13       50.82       52.77      2.67 o 
  -1  -3  13      209.22      210.70      4.30 o 
   0  -3  13       38.39       38.15      1.56 o 
   1  -3  13       48.71       47.35      2.29 o 
   2  -3  13        6.95        6.97      0.93 o 
   3  -3  13       57.60       56.82      1.95 o 
   4  -3  13       56.45       54.85      1.95 o 
   5  -3  13        0.55        0.23      0.64 o 
  -5  -2  13       44.20       39.14      2.75 o 
  -4  -2  13       27.21       27.87      1.65 o 
  -3  -2  13        4.65        4.45      1.25 o 
  -2  -2  13      192.32      203.73      4.43 o 
  -1  -2  13        0.33        0.58      0.72 o 
   0  -2  13      136.83      135.46      2.73 o 
   1  -2  13       17.21       14.77      0.87 o 
   2  -2  13        0.46        0.26      0.49 o 
   3  -2  13      210.34      225.26      3.88 o 
   4  -2  13       43.62       43.80      1.73 o 
   5  -2  13       21.52       23.84      1.39 o 
   6  -2  13       10.43       10.11      0.95 o 
  -5  -1  13       12.48        9.29      1.25 o 
  -4  -1  13       44.92       49.40      4.85 o 
  -3  -1  13       39.20       37.60      1.97 o 
  -2  -1  13      473.74      480.22      7.49 o 
  -1  -1  13        5.16        5.12      1.12 o 
   0  -1  13        4.43        2.98      0.73 o 
   1  -1  13        3.49        3.66      0.61 o 
   2  -1  13       11.14       11.16      1.06 o 
   3  -1  13       89.52       86.53      3.09 o 
   4  -1  13      101.46      100.70      2.47 o 
   5  -1  13       12.27       13.42      1.19 o 
   6  -1  13        8.14        6.42      1.19 o 
  -5   0  13        8.46        8.79      1.59 o 
  -4   0  13        0.10        1.56      0.67 o 
  -3   0  13        8.66        9.45      1.28 o 
  -2   0  13      423.08      415.73      7.33 o 
  -1   0  13       50.38       52.52      2.15 o 
   0   0  13      378.34      363.18      5.32 o 
   1   0  13       13.31       14.70      1.34 o 
   2   0  13      151.20      149.23      2.96 o 
   3   0  13       90.15       91.12      2.28 o 
   4   0  13        5.38        5.18      0.82 o 
   5   0  13       30.14       28.76      2.16 o 
   6   0  13       11.18       11.43      1.08 o 
  -5   1  13        1.95        0.77      0.98 o 
  -4   1  13        2.48        3.47      1.49 o 
  -3   1  13      226.13      236.36      5.06 o 
  -2   1  13        0.33        0.05      0.75 o 
  -1   1  13       36.41       37.81      1.63 o 
   0   1  13      162.23      153.03      2.92 o 
   1   1  13        3.83        2.43      0.62 o 
   2   1  13      212.08      212.48      3.60 o 
   3   1  13      287.23      278.28      4.26 o 
   4   1  13        5.90        7.90      0.95 o 
   5   1  13        8.07        9.33      1.05 o 
   6   1  13        3.64        2.50      0.77 o 
  -5   2  13       38.84       37.18      3.14 o 
  -4   2  13       62.80       62.49      2.75 o 
  -3   2  13        2.94        2.57      0.87 o 
  -2   2  13       96.62       97.57      3.01 o 
  -1   2  13       59.21       58.12      3.00 o 
   0   2  13       24.45       22.86      1.54 o 
   1   2  13        0.00        0.18      0.46 o 
   2   2  13        3.21        2.00      0.64 o 
   3   2  13        1.54        0.23      0.51 o 
   4   2  13        6.39        7.61      0.87 o 
   5   2  13       59.19       64.30      2.08 o 
   6   2  13        3.12        3.02      0.80 o 
  -4   3  13        2.71        3.01      1.22 o 
  -3   3  13        1.29        3.42      0.98 o 
  -2   3  13        0.06       -0.66      0.83 o 
  -1   3  13        8.57        8.80      1.30 o 
   0   3  13       32.95       28.85      1.41 o 
   1   3  13      109.90      102.04      2.37 o 
   2   3  13       47.88       45.25      1.51 o 
   3   3  13        0.00       -0.43      0.87 o 
   4   3  13        2.75        1.27      0.86 o 
   5   3  13       91.05       99.46      2.57 o 
   6   3  13       23.93       27.44      1.47 o 
  -4   4  13      132.73      145.89      4.27 o 
  -3   4  13        3.83        2.25      0.90 o 
  -2   4  13        0.04       -0.77      0.79 o 
  -1   4  13        0.37        0.93      0.94 o 
   0   4  13        1.09        0.47      0.69 o 
   1   4  13        0.33        0.48      0.65 o 
   2   4  13        1.51        1.96      0.56 o 
   3   4  13        0.12        0.70      0.57 o 
   4   4  13        1.77        1.09      0.60 o 
   5   4  13       54.14       47.56      1.89 o 
   6   4  13      122.73      131.32      3.45 o 
  -3   5  13        0.13        1.06      1.17 o 
  -2   5  13       26.69       30.98      1.78 o 
  -1   5  13       24.00       24.17      1.81 o 
   0   5  13        0.41        0.29      0.73 o 
   1   5  13       68.33       72.19      2.73 o 
   2   5  13        0.91        0.40      0.53 o 
   3   5  13       46.07       42.52      1.82 o 
   4   5  13      126.74      138.80      3.21 o 
   5   5  13      132.30      132.83      4.45 o 
   6   5  13        9.96       15.76      1.33 o 
  -3   6  13        2.65        2.33      1.30 o 
  -2   6  13       18.07       19.54      1.61 o 
  -1   6  13      327.13      352.15      6.39 o 
   0   6  13        0.44       -0.08      0.99 o 
   1   6  13        0.19       -0.04      0.74 o 
   2   6  13        7.16        5.84      0.97 o 
   3   6  13       15.91       15.58      1.88 o 
   4   6  13        0.00       -0.21      0.67 o 
   5   6  13       61.05       57.83      3.05 o 
   6   6  13       10.92       11.55      1.31 o 
  -2   7  13        6.98        9.15      1.50 o 
  -1   7  13        8.47        6.87      1.61 o 
   0   7  13        8.45        8.18      1.60 o 
   1   7  13        0.77        0.21      1.00 o 
   2   7  13        4.31        3.68      1.01 o 
   3   7  13       14.76       10.76      1.10 o 
   4   7  13        4.28        3.40      0.83 o 
   5   7  13       83.06       92.08      3.12 o 
   0   8  13       30.45       30.96      3.47 o 
   1   8  13        3.31        5.27      1.50 o 
   2   8  13        0.15       -0.46      0.85 o 
   3   8  13        0.76        2.52      1.29 o 
   4   8  13       34.10       34.31      2.94 o 
  -3  -6  14        0.07       -1.86      1.23 o 
  -2  -6  14       10.31        8.78      1.77 o 
  -1  -6  14        2.40       -0.06      1.36 o 
   0  -6  14       10.02        7.71      1.22 o 
   1  -6  14       72.34       90.89      4.28 o 
  -4  -5  14       39.45       36.32      2.74 o 
  -3  -5  14       39.40       41.08      2.58 o 
  -2  -5  14       23.00       22.31      2.11 o 
  -1  -5  14        2.30        1.47      1.29 o 
   0  -5  14       66.98       65.20      2.29 o 
   1  -5  14        4.32        2.12      1.04 o 
   2  -5  14       19.37       17.82      2.54 o 
   3  -5  14       34.53       29.69      1.72 o 
  -4  -4  14       29.76       28.95      1.83 o 
  -3  -4  14        3.82        3.93      1.28 o 
  -2  -4  14       19.99       19.61      2.00 o 
  -1  -4  14        9.99        9.05      1.58 o 
   0  -4  14       32.62       31.58      1.67 o 
   1  -4  14        2.93        1.94      0.90 o 
   2  -4  14        5.23        4.68      0.89 o 
   3  -4  14       20.09       27.34      1.63 o 
   4  -4  14        0.03       -0.07      0.65 o 
  -4  -3  14        3.19        1.62      1.05 o 
  -3  -3  14       25.27       24.71      1.85 o 
  -2  -3  14        0.47        0.25      1.20 o 
  -1  -3  14        4.98        2.87      1.79 o 
   0  -3  14        2.62        3.35      0.82 o 
   1  -3  14       20.36       22.69      1.34 o 
   2  -3  14        8.75        9.10      0.95 o 
   3  -3  14       15.85       19.41      1.39 o 
   4  -3  14      104.58      119.09      2.93 o 
  -5  -2  14       39.33       46.26      3.06 o 
  -4  -2  14        0.00        1.32      1.28 o 
  -3  -2  14        0.94       -0.70      0.97 o 
  -2  -2  14       31.56       31.95      2.24 o 
  -1  -2  14        3.45        3.63      1.27 o 
   0  -2  14      102.33      106.28      2.52 o 
   1  -2  14        0.20       -0.15      0.54 o 
   2  -2  14      102.09      100.46      2.38 o 
   3  -2  14       33.34       30.32      1.59 o 
   4  -2  14      163.68      175.86      3.56 o 
   5  -2  14        2.39        3.42      0.92 o 
  -5  -1  14       21.38       17.40      6.17 o 
  -4  -1  14      178.63      183.23      5.48 o 
  -3  -1  14       57.30       55.73      3.10 o 
  -2  -1  14      183.37      182.28      5.99 o 
  -1  -1  14        0.69       -0.56      0.79 o 
   0  -1  14       31.79       32.10      1.48 o 
   1  -1  14       46.84       47.79      1.59 o 
   2  -1  14       12.68       14.12      1.29 o 
   3  -1  14        0.16       -0.55      0.68 o 
   4  -1  14      254.74      263.34      4.82 o 
   5  -1  14      113.37      116.59      3.26 o 
  -4   0  14        6.92        8.42      2.60 o 
  -3   0  14       83.58       88.20      2.93 o 
  -2   0  14        6.74        5.89      1.14 o 
  -1   0  14       52.45       50.73      2.22 o 
   0   0  14       15.41       17.88      1.22 o 
   1   0  14        4.87        4.51      0.84 o 
   2   0  14        7.16        8.52      0.98 o 
   3   0  14       19.58       20.00      1.30 o 
   4   0  14       38.95       40.95      1.94 o 
   5   0  14       18.09       16.90      1.37 o 
  -4   1  14        0.79        2.53      1.38 o 
  -3   1  14      121.83      115.79      3.53 o 
  -2   1  14       12.24       15.40      1.37 o 
  -1   1  14        0.39       -0.08      0.92 o 
   0   1  14       50.68       53.51      1.88 o 
   1   1  14       58.05       58.86      1.87 o 
   2   1  14      112.63      111.58      2.44 o 
   3   1  14       15.31       13.79      1.42 o 
   4   1  14       15.59       15.93      1.22 o 
   5   1  14       64.05       69.92      2.28 o 
   6   1  14       17.26       21.32      1.52 o 
  -4   2  14       23.70       22.80      2.39 o 
  -3   2  14       37.57       39.07      3.56 o 
  -2   2  14        4.37        2.33      0.91 o 
  -1   2  14       35.61       40.58      2.08 o 
   0   2  14       60.47       54.42      1.96 o 
   1   2  14        1.02        0.07      0.70 o 
   2   2  14       79.45       84.60      2.12 o 
   3   2  14      115.80      106.31      2.60 o 
   4   2  14        1.93        1.61      0.70 o 
   5   2  14       59.85       62.99      2.18 o 
   6   2  14       44.80       55.47      2.69 o 
  -4   3  14       11.15        6.03      1.40 o 
  -3   3  14        8.32        7.71      1.15 o 
  -2   3  14        6.11        4.13      1.08 o 
  -1   3  14       36.30       33.29      1.97 o 
   0   3  14       77.34       75.61      2.17 o 
   1   3  14       32.73       31.28      1.50 o 
   2   3  14        0.90       -0.12      0.59 o 
   3   3  14        3.35        2.87      0.90 o 
   4   3  14        1.23        1.12      1.13 o 
   5   3  14       15.10       18.17      1.37 o 
   6   3  14        0.06       -0.30      0.65 o 
  -3   4  14       18.78       21.55      2.05 o 
  -2   4  14        0.12        0.36      0.90 o 
  -1   4  14        0.44        0.95      0.99 o 
   0   4  14        0.00        0.42      1.20 o 
   1   4  14        3.41        2.62      0.84 o 
   2   4  14        0.05        0.63      0.70 o 
   3   4  14       16.33       16.06      1.39 o 
   4   4  14       45.30       43.07      1.89 o 
   5   4  14        0.09       -0.55      0.61 o 
  -2   5  14        0.07       -0.33      0.97 o 
  -1   5  14       13.40       17.09      1.71 o 
   0   5  14        0.03       -1.32      0.93 o 
   1   5  14       60.05       58.14      2.14 o 
   2   5  14       25.08       24.19      1.65 o 
   3   5  14       84.62       84.91      2.87 o 
   4   5  14      221.07      235.48      4.47 o 
   5   5  14       98.49      111.95      4.98 o 
  -2   6  14       14.03       15.21      1.57 o 
  -1   6  14      129.00      147.43      4.04 o 
   0   6  14        0.05       -0.05      1.19 o 
   1   6  14       27.13       24.94      1.64 o 
   2   6  14       24.43       24.25      1.51 o 
   3   6  14       19.47       19.60      1.50 o 
   4   6  14        1.24       -0.99      1.05 o 
   5   6  14      103.61      102.80      3.32 o 
   0   7  14       19.09       20.65      2.27 o 
   1   7  14        1.32        1.80      1.34 o 
   2   7  14        0.46        1.33      1.06 o 
   3   7  14       10.86       12.96      1.94 o 
   4   7  14        1.45        1.62      0.93 o 
  -2  -5  15       11.82       13.75      1.92 o 
  -1  -5  15       22.48       27.17      2.34 o 
   0  -5  15        4.65        8.74      1.33 o 
   1  -5  15        0.07       -2.91      1.89 o 
  -3  -4  15       15.08       15.32      1.96 o 
  -2  -4  15      132.19      136.72      4.42 o 
  -1  -4  15       12.10       13.81      1.88 o 
   0  -4  15       10.38       10.36      1.97 o 
   1  -4  15       15.24       17.80      1.62 o 
   2  -4  15       14.37       18.01      1.62 o 
  -3  -3  15       42.13       39.06      3.75 o 
  -2  -3  15      281.71      281.84      7.57 o 
  -1  -3  15        5.49        3.40      1.53 o 
   0  -3  15        6.59        4.59      1.14 o 
   1  -3  15        3.35        2.57      1.00 o 
   2  -3  15       82.33       91.46      2.63 o 
   3  -3  15        1.85        0.83      0.73 o 
  -3  -2  15       56.85       58.68      3.10 o 
  -2  -2  15       26.35       24.82      3.07 o 
  -1  -2  15        9.54        9.13      1.66 o 
   0  -2  15        5.49        4.60      1.17 o 
   1  -2  15       15.03       13.69      1.14 o 
   2  -2  15       40.94       42.81      1.86 o 
   3  -2  15       40.94       45.24      2.12 o 
   4  -2  15        2.20        2.48      0.80 o 
  -3  -1  15      154.25      162.69      4.15 o 
  -2  -1  15        0.04        1.99      1.33 o 
  -1  -1  15       36.30       35.88      2.03 o 
   0  -1  15        0.19        0.78      0.75 o 
   1  -1  15       61.20       62.00      1.99 o 
   2  -1  15        0.06        0.27      0.69 o 
   3  -1  15      129.80      129.41      3.04 o 
   4  -1  15        7.37        8.66      2.21 o 
  -3   0  15       66.00       62.24      2.71 o 
  -2   0  15       24.94       21.65      2.06 o 
  -1   0  15        1.81        1.55      0.99 o 
   0   0  15        0.57        0.54      0.74 o 
   1   0  15        0.75       -1.27      0.64 o 
   2   0  15       11.17       13.30      1.13 o 
   3   0  15        4.24        3.82      1.30 o 
   4   0  15        0.48       -0.33      0.78 o 
  -3   1  15        2.32        1.74      1.16 o 
  -2   1  15       10.39        8.72      1.30 o 
  -1   1  15      203.04      206.65      4.59 o 
   0   1  15        0.11       -0.36      0.71 o 
   1   1  15      339.79      344.58      4.95 o 
   2   1  15       76.18       73.56      2.80 o 
   3   1  15        5.52        3.92      0.81 o 
   4   1  15       81.86       92.63      2.56 o 
   5   1  15      126.05      132.29      3.64 o 
  -3   2  15       17.88       17.52      2.37 o 
  -2   2  15       20.45       20.75      1.78 o 
  -1   2  15        1.55        1.76      1.07 o 
   0   2  15       37.95       39.59      1.73 o 
   1   2  15      225.92      242.68      4.03 o 
   2   2  15       16.60       16.05      1.20 o 
   3   2  15       12.54       13.05      1.20 o 
   4   2  15       12.16       12.23      1.25 o 
   5   2  15       22.27       23.18      1.79 o 
  -3   3  15        0.75        1.07      1.70 o 
  -2   3  15       61.44       61.76      3.71 o 
  -1   3  15        4.51        3.02      1.39 o 
   0   3  15       57.12       60.91      2.55 o 
   1   3  15       60.36       58.46      2.02 o 
   2   3  15       28.98       27.46      1.83 o 
   3   3  15        6.72        7.50      1.21 o 
   4   3  15       27.69       33.42      2.05 o 
   5   3  15       31.60       31.83      2.72 o 
  -2   4  15       28.42       31.08      2.65 o 
  -1   4  15       62.86       67.60      3.99 o 
   0   4  15        0.13       -0.06      1.06 o 
   1   4  15       19.21       18.71      1.36 o 
   2   4  15        7.00        5.12      1.20 o 
   3   4  15       28.77       30.93      1.77 o 
   4   4  15       10.00       10.51      1.37 o 
  -1   5  15        0.39        0.46      1.08 o 
   0   5  15        0.10       -0.91      1.03 o 
   1   5  15        4.45        3.05      1.02 o 
   2   5  15       82.94       90.23      3.84 o 
   3   5  15        0.08        0.22      0.80 o 
   4   5  15        5.49        3.22      1.44 o 
   0   6  15       25.79       28.68      2.34 o 
   1   6  15        0.26        0.83      1.12 o 
   2   6  15        6.64        7.90      1.70 o 
   3   6  15       35.42       33.87      2.61 o 
  -1  -3  16        0.02        0.36      1.39 o 
   0  -3  16       28.94       30.45      1.82 o 
   1  -3  16        0.56        0.20      1.08 o 
  -2  -2  16      118.34      124.77      6.80 o 
  -1  -2  16      102.69      105.90      3.93 o 
   0  -2  16       26.81       28.51      1.59 o 
   1  -2  16        0.07        0.51      1.33 o 
   2  -2  16        0.58        0.23      0.88 o 
  -2  -1  16       21.32       23.75      3.05 o 
  -1  -1  16        5.88        5.90      1.62 o 
   0  -1  16       13.43       14.96      1.51 o 
   1  -1  16        7.99        7.80      1.04 o 
   2  -1  16        0.02        0.26      0.86 o 
   3  -1  16       58.19       57.31      2.46 o 
  -2   0  16        2.31        3.80      1.51 o 
  -1   0  16        2.85        2.31      1.61 o 
   0   0  16        1.07        0.34      0.84 o 
   1   0  16        1.14       -0.26      0.75 o 
   2   0  16        0.57       -0.24      0.88 o 
   3   0  16        1.83        1.70      0.96 o 
  -2   1  16        0.42       -1.57      1.29 o 
  -1   1  16       63.20       67.43      2.77 o 
   0   1  16        7.58        8.87      1.42 o 
   1   1  16        2.91        2.34      0.87 o 
   2   1  16       18.98       18.94      1.95 o 
   3   1  16       32.29       31.89      1.92 o 
  -1   2  16      122.26      130.47      3.75 o 
   0   2  16       53.10       53.14      2.54 o 
   1   2  16       51.41       52.03      1.98 o 
   2   2  16       59.11       55.52      2.75 o 
   3   2  16        0.34        0.45      0.79 o 
  -1   3  16        2.92        1.85      1.23 o 
   0   3  16        8.71        6.22      1.45 o 
   1   3  16       19.57       17.99      1.68 o 
   2   3  16       78.78       78.46      3.62 o 
   3   3  16        9.22        8.67      1.38 o 
   0   4  16       21.36       25.75      2.54 o 
   1   4  16        1.42        3.76      1.04 o 
   2   4  16       21.00       21.83      2.29 o 
                                                 
